# Supplementary material for: N6-methyladenosine facilitates mitochondrial fusion of colorectal cancer cells via induction of GSH synthesis and stabilization of OPA1 mRNA
Source: Natl Sci Rev. 2024 Jan 29;11(3):nwae039. doi: 10.1093/nsr/nwae039 (PMC10977914; doi:10.1093/nsr/nwae039)
Supplement: nwae039_Supplemental_Files [file nwae039_supplemental_files.zip]

Archive with 6 entries (6 files):
- Tables/Table S1 Metabolites .xlsx
- Tables/Table S2 Pathway_analysis .xlsx
- Tables/Table S3 METTL3 RKO different expression genes.xlsx
- Tables/Table S4 glutathione metabolism genes.xlsx
- Tables/Table S5 Primers.docx
- SI_NSR 20240123.docx
