# Supplementary material for: N6-methyladenosine facilitates mitochondrial fusion of colorectal cancer cells via induction of GSH synthesis and stabilization of OPA1 mRNA
Source: Natl Sci Rev. 2024 Jan 29;11(3):nwae039. doi: 10.1093/nsr/nwae039 (PMC10977914; doi:10.1093/nsr/nwae039)
Supplement: nwae039_Supplemental_Files [file nwae039_supplemental_files.zip › Tables/Table S1 Metabolites .xlsx]

## Sheet: RKOshM3 vs RKOshNC
	VIP	mean_RKOshM3	sd_RKOshM3	mean_RKOshNC	sd_RKOshNC	Fold Change_RKOshM3/RKOshNC	log2(FC_RKOshM3/RKOshNC)	p.value	FDR
Acetylphosphate	1.56913	7619.44	0	1.0229e+08	5.64151e+07	7.4488e-05	-13.713	0.00749496	0.0815577
trans-Cinnamate	1.44244	7619.44	0	3.24217e+07	2.23307e+07	0.00023501	-12.055	0.00749496	0.0815577
2-Furancarboxaldehyde	1.79112	2.53325e+07	1.94065e+07	1.12277e+08	1.70247e+07	0.22563	-2.148	0.0121858	0.0815577
1,2-Benzoquinone	1.73494	2.10747e+07	2.28074e+06	3.37891e+07	4.07896e+06	0.62371	-0.68105	0.0121858	0.0815577
Cytosine	1.4307	5.50057e+07	5.50218e+06	1.23818e+08	4.79884e+07	0.44425	-1.1706	0.0121858	0.0815577
Uracil	1.69878	3.1509e+08	2.72579e+07	5.37102e+08	8.67631e+07	0.58665	-0.76943	0.0121858	0.0815577
L-Proline	1.56523	1.28334e+10	8.63674e+08	9.43037e+09	1.68251e+09	1.3609	0.44452	0.0121858	0.0815577
L-2,4-diaminobutyric acid	1.54978	6.44163e+06	1.29188e+06	3.29617e+06	1.25381e+06	1.9543	0.96664	0.0121858	0.0815577
L-Threonine	1.46019	5.42985e+08	1.10573e+08	3.70818e+08	3.24747e+07	1.4643	0.5502	0.0121858	0.0815577
(S)-2-Phenyloxirane	1.89994	5.20377e+06	570029	1.3609e+07	545064	0.38238	-1.3869	0.0121858	0.0815577
(S)-1-Phenylethanol	1.06332	3.11146e+07	2.88103e+07	6.54975e+06	3.72493e+06	4.7505	2.2481	0.0121858	0.0815577
Nicotinic acid	1.61284	1.55479e+07	1.30779e+07	4.85554e+07	1.03095e+07	0.32021	-1.6429	0.0121858	0.0815577
L-Ribulose	1.68755	763336	619322	7.06961e+06	2.5905e+06	0.10797	-3.2112	0.0121858	0.0815577
Adenine	1.58561	1.93676e+08	2.38563e+07	1.32719e+08	2.21334e+07	1.4593	0.54527	0.0121858	0.0815577
Tyramine	1.79731	6.63775e+06	1.80907e+06	4.19061e+07	1.00142e+07	0.1584	-2.6584	0.0121858	0.0815577
4-Oxoglutaramate	1.75667	3.46834e+06	1.01459e+06	7.36154e+06	857303	0.47114	-1.0858	0.0121858	0.0815577
D-Ribose	1.84856	1.28583e+06	1.02448e+06	2.24471e+07	4.34653e+06	0.057283	-4.1258	0.0121858	0.0815577
Guanine	1.60415	4.45299e+08	9.69942e+07	7.84114e+08	1.44599e+08	0.5679	-0.81629	0.0121858	0.0815577
Pyridoxine	1.70965	3.81804e+07	7.09004e+06	8.22055e+07	1.5984e+07	0.46445	-1.1064	0.0121858	0.0815577
FAPy-adenine	1.67741	2.11769e+07	5.0622e+06	4.20876e+07	7.52568e+06	0.50316	-0.9909	0.0121858	0.0815577
Ascorbate	1.74152	4.69093e+06	1.75902e+06	1.18266e+07	1.86887e+06	0.39664	-1.3341	0.0121858	0.0815577
4-Hydroxy-2-oxoglutaric acid	1.74993	6.5656e+06	2.63601e+06	2.12728e+07	4.41234e+06	0.30864	-1.696	0.0121858	0.0815577
(R)-4-Hydroxymandelate	1.88757	1.73671e+07	1.02547e+07	1.70898e+08	1.72902e+07	0.10162	-3.2987	0.0121858	0.0815577
(2Z,4S,5R)-2-Amino-4,5,6-trihydroxyhex-2-enoate	1.88659	1.27831e+07	646309	6.23641e+06	587874	2.0497	1.0354	0.0121858	0.0815577
2,4-Dinitrotoluene	1.72879	1.74998e+07	4.50296e+06	3.04819e+07	1.84525e+06	0.5741	-0.80061	0.0121858	0.0815577
5-Guanidino-3-methyl-2-oxopentanoate	1.63249	8.1915e+06	3.31401e+06	2.00324e+07	4.66416e+06	0.40891	-1.2901	0.0121858	0.0815577
Citric acid	1.80325	2.29563e+06	572785	5.88312e+06	826720	0.39021	-1.3577	0.0121858	0.0815577
N-Acetyl-D-glucosamine	1.59092	8.28224e+08	4.02298e+08	6.36341e+07	3.49887e+07	13.015	3.7021	0.0121858	0.0815577
D-Ribose 5-phosphate	1.728	2.88644e+07	3.97386e+06	5.04734e+07	7.08164e+06	0.57187	-0.80623	0.0121858	0.0815577
L-Arogenate	1.77771	6.25029e+06	1.78879e+06	1.57234e+07	2.38353e+06	0.39752	-1.3309	0.0121858	0.0815577
Inosine	1.65092	1.60319e+08	4.74489e+07	3.61484e+08	8.01623e+07	0.4435	-1.173	0.0121858	0.0815577
(5-L-Glutamyl)-L-glutamate	1.70185	7.58343e+07	2.03907e+07	2.10127e+08	5.05855e+07	0.3609	-1.4703	0.0121858	0.0815577
Linoleic acid	1.8103	499405	321126	9.33725e+06	2.36828e+06	0.053485	-4.2247	0.0121858	0.0815577
3-Ketosphingosine	1.76328	821938	639887	1.10651e+07	3.34988e+06	0.074282	-3.7508	0.0121858	0.0815577
Sphinganine	1.76009	2.86278e+07	2.06513e+06	1.82016e+08	5.16419e+07	0.15728	-2.6686	0.0121858	0.0815577
Glutathione	1.45788	2.34763e+09	1.1339e+09	1.1206e+10	5.84291e+09	0.2095	-2.255	0.0121858	0.0815577
S-Sulfanylglutathione	1.51794	2.55633e+06	2.84494e+06	1.98678e+07	1.01083e+07	0.12867	-2.9583	0.0121858	0.0815577
S-Lactoylglutathione	1.79538	1.4048e+06	1.64685e+06	3.84673e+07	1.06654e+07	0.036519	-4.7752	0.0121858	0.0815577
Deoxycholic acid	1.56606	1.03661e+08	1.75093e+07	6.79436e+07	9.28364e+06	1.5257	0.60946	0.0121858	0.0815577
Triacetate lactone	1.4704	9.56034e+06	2.13605e+07	6.67859e+07	3.10215e+07	0.14315	-2.8044	0.0177501	0.113939
Methyl tert-butyl ether	1.55795	1.01805e+06	710865	2.86772e+06	762410	0.355	-1.4941	0.0215717	0.113939
2-Ketobutyric acid	1.30636	3.96628e+08	2.89052e+08	5.17318e+07	3.97113e+07	7.667	2.9387	0.0215717	0.113939
Beta-Guanidinopropionic acid	1.46942	1.72198e+07	7.08628e+06	4.6137e+07	1.76977e+07	0.37323	-1.4219	0.0215717	0.113939
L-Glutamic gamma-semialdehyde	1.58979	1.94868e+07	3.74629e+06	3.35211e+07	6.4155e+06	0.58133	-0.78257	0.0215717	0.113939
N-Acetylputrescine	1.61343	1.77329e+07	2.3432e+06	2.85052e+07	4.89621e+06	0.62209	-0.6848	0.0215717	0.113939
Spermidine	1.44575	3.29813e+08	1.34625e+08	1.25615e+08	3.81687e+07	2.6256	1.3926	0.0215717	0.113939
D-Cathinone	1.45893	5.77664e+07	3.21678e+07	9.06783e+06	5.67339e+06	6.3705	2.6714	0.0215717	0.113939
5-Aminosalicylate	1.47443	6.31381e+06	1.70768e+06	9.84251e+06	1.55114e+06	0.64148	-0.64052	0.0215717	0.113939
N-Acetylglutamic acid	1.50996	2.90234e+06	1.81567e+06	6.23434e+06	951444	0.46554	-1.103	0.0215717	0.113939
gamma-Glutamylalanine	1.50029	1.33647e+08	7.61969e+07	1.14018e+07	6.61766e+06	11.722	3.5511	0.0215717	0.113939
Thiamine	1.62076	1.2595e+08	1.17736e+07	9.85404e+07	6.79519e+06	1.2782	0.35407	0.0215717	0.113939
Xanthoxic acid	1.39725	426729	264671	3.73058e+06	2.42891e+06	0.11439	-3.128	0.0215717	0.113939
Guanosine	1.58148	1.89225e+08	4.69386e+07	3.63664e+08	8.13268e+07	0.52033	-0.9425	0.0215717	0.113939
Ritodrine	1.18411	2.3937e+07	1.59651e+07	7.59386e+06	3.7442e+06	3.1522	1.6563	0.0215717	0.113939
1-Pyrroline-2-carboxylic acid	1.45549	1.86177e+07	3.69268e+06	2.57514e+07	3.08516e+06	0.72298	-0.46798	0.0367139	0.148922
Creatine	1.44128	9.59258e+09	5.15003e+08	1.20332e+10	1.60389e+09	0.79718	-0.32703	0.0367139	0.148922
(S)-4-Hydroxymandelate	1.26171	2.38421e+08	1.60402e+08	5.19374e+07	5.01635e+07	4.5905	2.1987	0.0367139	0.148922
3,4-Dihydroxyphenylacetaldehyde	1.23968	4.99047e+07	4.89291e+07	1.77522e+08	1.08041e+08	0.28112	-1.8307	0.0367139	0.148922
N-methyl-L-glutamic Acid	1.53249	1.94997e+07	5.65828e+06	3.58128e+07	7.80437e+06	0.54449	-0.87702	0.0367139	0.148922
Quinolinic acid	1.36058	8.82172e+06	3.17845e+06	5.3922e+07	3.51076e+07	0.1636	-2.6117	0.0367139	0.148922
3-Methoxyanthranilate	1.21771	6.44331e+07	7.64236e+06	7.96435e+07	1.24083e+07	0.80902	-0.30576	0.0367139	0.148922
Pyridoxamine	1.34125	5.37512e+06	1.24527e+06	8.61384e+06	2.28772e+06	0.62401	-0.68036	0.0367139	0.148922
Syringic acid	1.3543	2.95326e+07	1.71672e+07	7.06568e+06	4.41052e+06	4.1797	2.0634	0.0367139	0.148922
Lumichrome	1.39887	1.37278e+07	7.1092e+06	4.24709e+07	1.99759e+07	0.32323	-1.6294	0.0367139	0.148922
Sphingosine	1.5751	1.14938e+08	5.72496e+07	2.9994e+08	8.30313e+07	0.3832	-1.3838	0.0367139	0.148922
AMP	1.42811	5.77455e+06	4.06006e+06	1.83451e+07	7.87528e+06	0.31477	-1.6676	0.0367139	0.148922
Cholesterol	1.00953	1.54672e+08	1.50302e+08	3.34784e+07	3.46684e+07	4.6201	2.2079	0.0367139	0.148922
S-Hexyl-glutathione	1.21706	3.52773e+06	2.87028e+06	1.55698e+07	1.11853e+07	0.22657	-2.1419	0.0367139	0.148922
Sodium deoxycholate	1.23118	3.59522e+07	2.62126e+06	4.44811e+07	7.5803e+06	0.80826	-0.30711	0.0367139	0.148922
UDP-N-acetyl-D-mannosamine	1.44616	2.71486e+07	1.72776e+07	1.51954e+08	8.37036e+07	0.17866	-2.4847	0.0367139	0.148922
Phenylethylamine	1.32605	5.64926e+06	4.69802e+06	133.044	0	42462	15.374	0.00749496	0.0904626
L-Lactic acid	1.67878	3.94346e+07	2.76568e+06	6.66545e+07	1.17438e+07	0.59163	-0.75724	0.0121858	0.0904626
Dimethylglycine	1.7046	2.43612e+06	387487	3.3942e+06	86740	0.71773	-0.47849	0.0121858	0.0904626
Succinic acid	1.80054	2.39713e+07	1.90347e+07	1.79395e+08	4.23132e+07	0.13362	-2.9038	0.0121858	0.0904626
3-Methylthiopropionic acid	1.72289	1.38086e+08	2.54441e+07	6.47873e+07	1.36035e+07	2.1314	1.0918	0.0121858	0.0904626
Taurine	1.68687	1.2786e+08	8.81962e+06	2.2505e+08	4.12763e+07	0.56814	-0.81569	0.0121858	0.0904626
3-Methyl-2-oxovaleric acid	1.54457	1.95493e+07	9.30386e+06	3.19576e+06	2.41195e+06	6.1172	2.6129	0.0121858	0.0904626
Hypoxanthine	1.70539	1.79476e+08	3.27415e+07	4.06817e+08	8.81341e+07	0.44117	-1.1806	0.0121858	0.0904626
Threonic acid	1.63168	5.8032e+08	1.14948e+08	3.11579e+08	6.67114e+07	1.8625	0.89725	0.0121858	0.0904626
Toluate	1.70905	1.4987e+06	424269	3.58218e+06	740030	0.41838	-1.2571	0.0121858	0.0904626
L-Glutamine	1.88378	1.21944e+07	998752	1.01865e+08	1.48111e+07	0.11971	-3.0624	0.0121858	0.0904626
L-Glutamic acid	1.68388	8.65772e+07	2.19672e+07	1.51848e+08	1.82559e+07	0.57016	-0.81057	0.0121858	0.0904626
7-Methyladenine	1.85635	420003	35217.4	3.31619e+06	625744	0.12665	-2.9811	0.0121858	0.0904626
Phenyllactate	1.77202	3.38541e+06	427339	1.28808e+06	557959	2.6282	1.3941	0.0121858	0.0904626
N-Acetyl-L-aspartic acid	1.68668	9.8339e+06	1.81029e+06	3.67956e+06	1.96806e+06	2.6726	1.4182	0.0121858	0.0904626
L-Iditol	1.64084	3.78465e+06	2.31683e+06	4.32255e+07	1.89743e+07	0.087556	-3.5136	0.0121858	0.0904626
Glucose 6-phosphate	1.80499	6.44505e+06	873603	2.04599e+07	4.0064e+06	0.31501	-1.6665	0.0121858	0.0904626
Deoxyinosine	1.7453	643263	160617	2.36336e+06	611355	0.27218	-1.8774	0.0121858	0.0904626
Glucosamine 6-phosphate	1.8528	8.59904e+06	1.38436e+06	2.62756e+07	3.67698e+06	0.32726	-1.6115	0.0121858	0.0904626
D-Glucose 1-phosphate	1.78762	1.74485e+07	6.47665e+06	4.90914e+07	7.59357e+06	0.35543	-1.4924	0.0121858	0.0904626
Adenosine	1.60523	5.2099e+06	1.28038e+06	2.56925e+06	517247	2.0278	1.0199	0.0121858	0.0904626
Thiazole	1.64882	1.49587e+06	244294	2.58781e+06	458793	0.57805	-0.79074	0.0121858	0.0904626
Cinchonidine	1.76682	1.33565e+07	605947	1.11419e+07	452609	1.1988	0.26154	0.0121858	0.0904626
dTMP	1.83094	8.98373e+06	2.4695e+06	2.83773e+07	4.30979e+06	0.31658	-1.6593	0.0121858	0.0904626
Cyclic AMP	1.77577	742040	125046	1.38631e+06	172290	0.53526	-0.90168	0.0121858	0.0904626
NAD	1.28823	7.13246e+06	2.68548e+06	4.81871e+07	3.59263e+07	0.14802	-2.7562	0.0121858	0.0904626
Picolinic acid	1.08568	4.08978e+06	2.05625e+06	4.70983e+07	4.97278e+07	0.086835	-3.5256	0.0215717	0.123072
L-Asparagine	1.59465	1.17113e+07	1.91814e+06	1.79056e+07	2.69675e+06	0.65406	-0.61251	0.0215717	0.123072
L-Fucose	1.01589	4.70932e+06	835144	8.73369e+06	5.05086e+06	0.53921	-0.89107	0.0215717	0.123072
Guanidinosuccinic acid	1.53967	5.26878e+09	9.32318e+08	3.30332e+09	6.99323e+08	1.595	0.67355	0.0215717	0.123072
Gluconic acid	1.54936	1.09535e+08	4.08853e+07	2.94299e+07	2.25051e+07	3.7219	1.896	0.0215717	0.123072
D-Erythrose 4-phosphate	1.58704	4.19503e+06	439990	8.25604e+06	2.15823e+06	0.50812	-0.97677	0.0215717	0.123072
6-Phospho-2-dehydro-D-gluconate	1.52093	2.64871e+06	1.12728e+06	5.38064e+06	1.23863e+06	0.49227	-1.0225	0.0215717	0.123072
Arachidic acid	1.21616	1.10353e+07	2.47331e+06	2.38192e+07	1.21471e+07	0.46329	-1.11	0.0215717	0.123072
5-Hydroxypentanoic acid	1.30633	4.68095e+06	894475	6.21931e+06	965100	0.75265	-0.40995	0.0367139	0.158316
Mannitol	1.39056	1.59899e+06	636655	638487	350190	2.5043	1.3244	0.0367139	0.158316
Oxalosuccinic acid	1.52	2.29694e+07	7.1959e+06	8.68352e+06	5.01678e+06	2.6452	1.4034	0.0367139	0.158316
Scopoletin	1.44877	266656	85939.9	99156.8	77622.4	2.6892	1.4272	0.0367139	0.158316
Thymidine	1.41204	64514.1	50167.3	317046	177972	0.20349	-2.297	0.0367139	0.158316
Cytidine	1.38094	1.40815e+07	1.2483e+06	9.78179e+06	3.05471e+06	1.4396	0.52563	0.0367139	0.158316
D-4-Phosphopantothenate	1.18782	3.61927e+06	1.70518e+06	5.75422e+06	1.31253e+06	0.62898	-0.66892	0.0367139	0.158316

## Sheet: ALL_DEM
	ID	name	mz	rt	exact_mass	ppm	formula	KEGG	type	library	identify.pvalue	posneg
1	M339T172	S-Sulfanylglutathione	339.056	171.522	339.0559	0.052892	C10H17N3O6S2	C17267	[M]+	MetaDNA	0.0121837	pos
2	M116T97_2	L-Proline	116.071	96.5152	115.0633	3.3671	C5H9NO2	C00148	[M+H]+	BioDeepDB	1.21342e-28	pos
3	M132T95_2	Creatine	132.077	95.0525	131.0695	1.26508	C4H9N3O2	C00300	[M+H]+	BioDeepDB	3.50332e-38	pos
4	M120T87	L-Threonine	120.066	86.5012	119.0582	4.02665	C4H9NO3	C00188	[M+H]+	BioDeepDB	1.35029e-25	pos
5	M113T132	Uracil	113.035	132.152	112.0273	3.47379	C4H4N2O2	C00106	[M+H]+	BioDeepDB	4.62565e-22	pos
6	M284T283	Guanosine	284.099	282.904	283.0917	0.859407	C10H13N5O5	C00387	[M+H]+	BioDeepDB	6.52411e-22	pos
7	M112T101	Cytosine	112.051	100.631	111.0433	7.62547	C4H5N3O	C00380	[M+H]+	BioDeepDB	0.000550021	pos
8	M193T192_2	Citric acid	193.029	192.187	192.027	26.0398	C6H8O7	C00158	[M+H]+	BioDeepDB	0.00419826	pos
9	M102T58	2-Ketobutyric acid	102.035	58.4376	102.0317	3.84012	C4H6O3	C00109	[M]+	BioDeepDB	6.29148e-05	pos
10	M122T329	(S)-1-Phenylethanol	122.097	329.397	122.0732	5.55897	C8H10O	C11348	[M]+	BioDeepDB	5.71115e-08	pos
11	M152T151	Pyridoxine	152.071	150.502	169.0739	29.2497	C8H11NO3	C00314	[M+H-H2O]+	MoNA	0.000190332	pos
12	M136T244	Adenine	136.063	243.62	135.0545	7.67491	C5H5N5	C00147	[M+H]+	BioDeepDB	0.000428933	pos
13	M148T45	trans-Cinnamate	148.019	45.332	148.0524	4.2524	C9H8O2	C00423	[M]+	BioDeepDB	2.95242e-08	pos
14	M280T756	Linoleic acid	280.264	755.802	280.2402	4.43816	C18H32O2	C01595	[M]+	BioDeepDB	5.559e-05	pos
15	M204T143	N-Acetyl-D-glucosamine	204.088	143.423	221.0899	24.8066	C8H15NO6	C00140	[M+H-H2O]+	MoNA	7.43379e-08	pos
16	M380T284	S-Lactoylglutathione	380.112	283.915	379.1049	1.22014	C13H21N3O8S	C03451	[M+H]+	MoNA	7.62437e-05	pos
17	M152T283	Guanine	152.057	282.904	151.0494	0.510945	C5H5N5O	C00242	[M+H]+	mzCloud	1.14957e-10	pos
18	M348T171	AMP	348.072	171.152	347.0631	5.3243	C10H14N5O7P	C00020	[M+H]+	mzCloud	3.97266e-16	pos
19	M124T134	Nicotinic acid	124.04	133.749	123.032	0.00877331	C6H5NO2	C00253	[M+H]+	BioDeepDB	0.00022357	pos
20	M131T105	N-Acetylputrescine	131.118	104.947	130.1106	4.15605	C6H14N2O	C02714	[M+H]+	MetaDNA	0.000595827	pos
21	M121T336_1	(S)-2-Phenyloxirane	121.065	335.873	120.0575	2.75454	C8H8O	C20782	[M+H]+	MetaDNA	0.0224835	pos
22	M109T156	1,2-Benzoquinone	109.029	156.301	108.0211	7.03707	C6H4O2	C02351	[M+H]+	MetaDNA	0.000101314	pos
23	M269T284	Inosine	269.088	283.915	268.0808	0.999895	C10H12N4O5	C00294	[M+H]+	BioDeepDB	5.11352e-18	pos
24	M145T835	Spermidine	144.983	835.371	145.1579	5.79905	C7H19N3	C00315	[M]+	BioDeepDB	0.00100804	pos
25	M168T554	Quinolinic acid	168.025	553.64	167.0219	26.6692	C7H5NO4	C03722	[M+H]+	BioDeepDB	0.000510864	pos
26	M198T86	Syringic acid	198.053	85.9907	198.0528	2.91455	C9H10O5	C10833	[M]+	MoNA	0.0514043	pos
27	M369T787	Cholesterol	369.352	786.86	386.3549	1.44343	C27H46O	C00187	[M+H-H2O]+	BioDeepDB	1.91244e-13	pos
28	M213T116	D-Ribose 5-phosphate	213.017	116.241	230.0192	22.713	C5H11O8P	C00117	[M+H-H2O]+	BioDeepDB	1.9445e-05	pos
29	M219T124	gamma-Glutamylalanine	219.098	123.556	NULL	3.11378	C7H11N2O5R	C03740	[M+H]+	BioDeepDB	6.71845e-11	pos
30	M288T748_1	Ritodrine	288.161	748.422	287.1521	4.73087	C17H21NO3	C07239	[M+H]+	BioDeepDB	2.05537e-08	pos
31	M307T171_1	Glutathione	307.084	171.245	307.0838	0.233956	C10H17N3O6S	C00051	[M]+	BioDeepDB	4.47576e-27	pos
32	M150T174	D-Ribose	150.078	174.24	150.0528	4.64472	C5H10O5	C00121	[M]+	BioDeepDB	0.000462027	pos
33	M138T305	Tyramine	138.05	304.777	137.0841	1.14927	C8H11NO	C00483	[M+H]+	BioDeepDB	0.112687	pos
34	M159T284	Ascorbate	159.029	283.629	176.0321	24.4013	C6H8O6	C00072	[M+H-H2O]+	BioDeepDB	7.24476e-05	pos
35	M302T766	Sphinganine	302.306	766.337	301.2981	0.608465	C18H39NO2	C00836	[M+H]+	BioDeepDB	1.76894e-06	pos
36	M393T794	Deoxycholic acid	393.285	793.698	392.2927	0.395392	C24H40O4	C04483	[M+H]+	BioDeepDB	0.000101576	pos
37	M415T801	Sodium deoxycholate	415.212	800.786	414.2746	4.95512	C24H39O4. Na	C11171	[M+H]+	BioDeepDB	5.30771e-05	pos
38	M242T795	Lumichrome	242.285	795.079	242.0804	3.79971	C12H10N4O2	C01727	[M]+	BioDeepDB	1.86234e-06	pos
39	M391T812	S-Hexyl-glutathione	391.278	812.341	391.1777	14.1517	C16H29N3O6S	C02886	[M]+	BioDeepDB	1.00867e-12	pos
40	M88T107	Methyl tert-butyl ether	88.0878	107.147	88.0888	11.0755	C5H12O	C11344	[M]+	BioDeepDB	0.00244779	pos
41	M300T777_1	Sphingosine	300.291	776.889	299.2824	3.63664	C18H37NO2	C00319	[M+H]+	mzCloud	3.10771e-09	pos
42	M277T118	(5-L-Glutamyl)-L-glutamate	277.103	117.599	276.0958	0.902905	C10H16N2O7	C05282	[M+H]+	mzCloud	5.27904e-07	pos
43	M265T86	Thiamine	265.112	86.4582	265.1123	3.00558	C12H17N4OS	C00378	[M]+	mzCloud	3.134e-05	pos
44	M140T319	Acetylphosphate	139.983	319.383	139.9875	2.68769	C2H5O5P	C00227	[M]+	BioDeepDB	2.07623e-06	pos
45	M118T513	L-2,4-diaminobutyric acid	118.065	513.354	118.0742	0.0256361	C4H10N2O2	C03283	[M]+	BioDeepDB	0.000162533	pos
46	M608T145_2	UDP-N-acetyl-D-mannosamine	608.092	145.466	607.0816	5.01211	C17H27N3O17P2	C01170	[M+H]+	BioDeepDB	4.02531e-05	pos
47	M151T452	(S)-4-Hydroxymandelate	151.036	451.852	168.0423	6.20003	C8H8O4	C03198	[M+H-H2O]+	BioDeepDB	1.27655e-09	pos
48	M169T85	(R)-4-Hydroxymandelate	169.058	85.3605	168.0423	0.438561	C8H8O4	C05343	[M+H]+	BioDeepDB	0.0289846	pos
49	M97T116	2-Furancarboxaldehyde	97.029	116.217	96.0211	0.0329602	C5H4O2	C14279	[M+H]+	BioDeepDB	0.00015269	pos
50	M127T133	Triacetate lactone	127.039	133.338	126.0317	0.13997	C6H6O3	C02752	[M+H]+	BioDeepDB	3.03568e-05	pos
51	M152T152	3,4-Dihydroxyphenylacetaldehyde	152.057	151.728	152.0473	3.62707	C8H8O3	C04043	[M]+	BioDeepDB	0.297834	pos
52	M168T132	3-Methoxyanthranilate	168.066	131.663	167.0582	0.572994	C8H9NO3	C05831	[M+H]+	BioDeepDB	9.23811e-18	pos
53	M131T156	L-Glutamic gamma-semialdehyde	131.054	156.186	131.0582	3.73557	C5H9NO3	C01165	[M]+	BioDeepDB	1.85978e-27	pos
54	M114T132_2	1-Pyrroline-2-carboxylic acid	114.056	131.892	113.0477	1.26578	C5H7NO2	C03564	[M+H]+	BioDeepDB	0.000616831	pos
55	M153T282	FAPy-adenine	153.061	282.485	153.0651	28.9946	C5H7N5O	C06502	[M]+	BioDeepDB	0.38893	pos
56	M114T305	Beta-Guanidinopropionic acid	114.061	305.272	131.0695	8.11399	C4H9N3O2	C03065	[M+H-H2O]+	BioDeepDB	0.00204087	pos
57	M162T122	N-methyl-L-glutamic Acid	162.077	121.635	161.0688	1.87341	C6H11NO4	C01046	[M+H]+	BioDeepDB	4.14747e-05	pos
58	M187T112	5-Guanidino-3-methyl-2-oxopentanoate	187.108	111.706	187.0957	2.47579	C7H13N3O3	C20234	[M]+	BioDeepDB	0.00345199	pos
59	M182T192	2,4-Dinitrotoluene	182.03	191.904	182.0328	15.3909	C7H6N2O4	C11006	[M]+	BioDeepDB	3.63244e-06	pos
60	M163T284	4-Hydroxy-2-oxoglutaric acid	163.027	283.772	162.0164	20.8643	C5H6O6	C01127	[M+H]+	BioDeepDB	0.000385891	pos
61	M178T100	(2Z,4S,5R)-2-Amino-4,5,6-trihydroxyhex-2-enoate	178.072	99.6461	177.0637	4.7947	C6H11NO5	C20844	[M+H]+	BioDeepDB	4.32356e-10	pos
62	M227T116	L-Arogenate	227.068	115.923	227.0794	6.6991	C10H13NO5	C00826	[M]+	BioDeepDB	0.313684	pos
63	M153T283	5-Aminosalicylate	153.041	282.904	153.0426	2.75198	C7H7NO3	C07138	[M]+	BioDeepDB	0.000247296	pos
64	M169T206	Pyridoxamine	169.098	206.398	168.0899	3.58443	C8H12N2O2	C00534	[M+H]+	BioDeepDB	0.120529	pos
65	M146T156	4-Oxoglutaramate	146.042	156.263	145.0375	15.9686	C5H7NO4	C05572	[M+H]+	BioDeepDB	9.46951e-12	pos
66	M150T540	D-Cathinone	150.092	540.475	149.0841	3.01541	C9H11NO	C08301	[M+H]+	BioDeepDB	0.0684361	pos
67	M298T756	3-Ketosphingosine	298.274	755.802	297.2668	0.386134	C18H35NO2	C06121	[M+H]+	BioDeepDB	0.00155431	pos
68	M190T174	N-Acetylglutamic acid	190.072	173.633	189.0637	0.458697	C7H11NO5	C00624	[M+H]+	BioDeepDB	0.0612979	pos
69	M266T791	Xanthoxic acid	266.157	791.086	266.1518	19.4439	C15H22O4	C13454	[M]+	BioDeepDB	0.00137739	pos
70	M133T177	L-Ribulose	133.05	177.127	150.0528	1.96827	C5H10O5	C00310	[M+H-H2O]+	BioDeepDB	0.0172503	pos
71	M135T153_2	Hypoxanthine	135.029	152.981	136.0385	16.6499	C5H4N4O	C00262	[M-H]-	BioDeepDB	5.88744e-12	neg
72	M124T88	Taurine	124.005	87.9295	125.0147	15.3655	C2H7NO3S	C00245	[M-H]-	BioDeepDB	6.6953e-13	neg
73	M122T558	Picolinic acid	122.024	557.971	123.032	6.9138	C6H5NO2	C10164	[M-H]-	mzCloud	0.000142391	neg
74	M181T34	Mannitol	180.972	33.8162	182.079	3.56588	C6H14O6	C00392	[M-H]-	BioDeepDB	1.64492e-23	neg
75	M90T89	L-Lactic acid	90.0261	88.6358	90.0317	3.17309	C3H6O3	C00186	[M]-	BioDeepDB	1.04906e-05	neg
76	M147T81_2	L-Glutamic acid	147.048	81.1288	147.0532	3.05101	C5H9NO4	C00025	[M]-	BioDeepDB	2.5067e-18	neg
77	M175T122_2	Guanidinosuccinic acid	174.955	121.646	175.0593	0.287332	C5H9N3O4	C03139	[M]-	BioDeepDB	2.81494e-05	neg
78	M121T333	Phenylethylamine	121.027	333.399	121.0891	5.51751	C8H11N	C05332	[M]-	BioDeepDB	5.01485e-07	neg
79	M165T346	Phenyllactate	165.053	346.13	166.063	13.5044	C9H10O3	C05607	[M-H]-	mzCloud	4.49145e-05	neg
80	M199T77	D-Erythrose 4-phosphate	199	76.9354	200.0086	8.27255	C4H9O7P	C00279	[M-H]-	BioDeepDB	3.43549e-07	neg
81	M242T147	Cytidine	242.077	146.748	243.0855	3.46241	C9H13N3O5	C00475	[M-H]-	BioDeepDB	2.55126e-08	neg
82	M131T86	L-Asparagine	131.045	86.4547	132.0535	12.0961	C4H8N2O3	C00152	[M-H]-	BioDeepDB	6.12287e-09	neg
83	M145T90	L-Glutamine	145.06	89.7192	146.0691	13.5461	C5H10N2O3	C00064	[M-H]-	MoNA	0.000121187	neg
84	M251T294	Deoxyinosine	251.077	294.388	252.0859	5.7711	C10H12N4O4	C05512	[M-H]-	MetaDNA	0.0248185	neg
85	M299T96	D-4-Phosphopantothenate	299.086	96.4872	299.077	28.7942	C9H18NO8P	C03492	[M]-	MetaDNA	0.00574133	neg
86	M255T76	6-Phospho-2-dehydro-D-gluconate	254.99	75.8901	274.009	4.22328	C6H11O10P	C01218	[M-H2O-H]-	MetaDNA	0.0093554	neg
87	M190T81	Oxalosuccinic acid	190.017	81.1184	190.0114	27.6236	C6H6O7	C05379	[M]-	MetaDNA	0.00198298	neg
88	M117T146	5-Hydroxypentanoic acid	117.054	145.936	118.063	15.4106	C5H10O3	C02804	[M-H]-	MetaDNA	0.000326954	neg
89	M258T79	Glucosamine 6-phosphate	258.037	79.277	259.0457	3.0569	C6H14NO8P	C00352	[M-H]-	BioDeepDB	0.000141311	neg
90	M266T334	Adenosine	266.088	334.418	267.0968	3.7742	C10H13N5O4	C00212	[M-H]-	BioDeepDB	9.47301e-19	neg
91	M241T757	Thymidine	241.055	757.14	242.0903	3.87921	C10H14N2O5	C00214	[M-H]-	BioDeepDB	0.0415321	neg
92	M328T319	Cyclic AMP	328.044	319.472	329.0525	3.21701	C10H12N5O6P	C00575	[M-H]-	BioDeepDB	6.15889e-11	neg
93	M117T96	Succinic acid	117.017	96.0048	118.0266	16.8161	C4H6O4	C00042	[M-H]-	BioDeepDB	2.49779e-09	neg
94	M135T82	Threonic acid	135.028	82.4094	136.0372	12.8025	C4H8O5	C01620	[M-H]-	BioDeepDB	1.1357e-05	neg
95	M195T82	Gluconic acid	195.049	81.9753	196.0583	8.87271	C6H12O7	C00257	[M-H]-	BioDeepDB	4.63957e-09	neg
96	M662T147_1	NAD	662.089	147.188	664.1169	19.5478	C21H28N7O14P2	C00003	[M-H]-	BioDeepDB	6.24102e-08	neg
97	M321T141	dTMP	321.049	141.427	322.0566	2.34585	C10H15N2O8P	C00364	[M-H]-	BioDeepDB	1.65083e-15	neg
98	M181T624	L-Iditol	181.068	623.628	182.079	19.1685	C6H14O6	C01507	[M-H]-	BioDeepDB	1.43879e-06	neg
99	M148T350	7-Methyladenine	148.061	350.312	149.0701	10.4417	C6H7N5	C02241	[M-H]-	BioDeepDB	0.00294816	neg
100	M280T153	Thiazole	279.999	152.589	279.9976	3.70731	C11H8N2O3S2	C02740	[M]-	BioDeepDB	0.400018	neg
101	M191T785	Scopoletin	191.036	784.965	192.0423	3.97294	C10H8O4	C01752	[M-H]-	BioDeepDB	9.36217e-09	neg
102	M119T122	3-Methylthiopropionic acid	118.964	121.7	120.0245	20.1895	C4H8O2S	C08276	[M-H]-	BioDeepDB	0.480533	neg
103	M163T576	L-Fucose	163.059	575.556	164.0685	9.49545	C6H12O5	C00507	[M-H]-	BioDeepDB	1.09784e-05	neg
104	M311T780	Arachidic acid	311.168	780.154	312.3028	1.29494	C20H40O2	C06425	[M-H]-	BioDeepDB	4.19636e-06	neg
105	M174T80	N-Acetyl-L-aspartic acid	174.039	80.4972	175.0481	3.9984	C6H9NO5	C01042	[M-H]-	BioDeepDB	0.00343827	neg
106	M103T81	Dimethylglycine	103.058	80.8011	103.0633	3.88547	C4H9NO2	C01026	[M]-	BioDeepDB	0.348283	neg
107	M293T674	Cinchonidine	293.175	673.562	294.1732	29.7071	C19H22N2O	C11379	[M-H]-	MoNA	0.0609264	neg
108	M129T329	3-Methyl-2-oxovaleric acid	129.055	329.317	130.063	8.62045	C6H10O3	C03465	[M-H]-	MoNA	0.0356657	neg
109	M260T77	D-Glucose 1-phosphate	260.023	76.891	260.0297	26.9087	C6H13O9P	C00103	[M]-	mzCloud	7.99998e-05	neg
110	M241T79_1	Glucose 6-phosphate	241.011	79.277	260.029718526	1.70681	C6H13O9P	C00092	[M-H2O-H]-	mzCloud	7.27983e-08	neg
111	M135T248	Toluate	135.048	247.714	136.0524	24.1359	C8H8O2	C01454	[M-H]-	mzCloud	0.230933	neg

## Sheet: Glutathione metabolism
	VIP	mean_RKOshM3	sd_RKOshM3	mean_RKOshNC	sd_RKOshNC	Fold Change_RKOshM3/RKOshNC	log2(FC_RKOshM3/RKOshNC)	p.value	FDR
N-methyl-L-glutamic Acid	1.53249	1.94997e+07	5.65828e+06	3.58128e+07	7.80437e+06	0.54449	-0.87702	0.0367139	0.148922
Glutathione	1.45788	2.34763e+09	1.1339e+09	1.1206e+10	5.84291e+09	0.2095	-2.255	0.0121858	0.0815577
Ascorbate	1.74152	4.69093e+06	1.75902e+06	1.18266e+07	1.86887e+06	0.39664	-1.3341	0.0121858	0.0815577
Spermidine	1.44575	3.29813e+08	1.34625e+08	1.25615e+08	3.81687e+07	2.6256	1.3926	0.0215717	0.113939
gamma-Glutamylalanine	1.50029	1.33647e+08	7.61969e+07	1.14018e+07	6.61766e+06	11.722	3.5511	0.0215717	0.113939
Cholesterol	1.00953	1.54672e+08	1.50302e+08	3.34784e+07	3.46684e+07	4.6201	2.2079	0.0367139	0.148922
