# Supplementary material for: N6-methyladenosine facilitates mitochondrial fusion of colorectal cancer cells via induction of GSH synthesis and stabilization of OPA1 mRNA
Source: Natl Sci Rev. 2024 Jan 29;11(3):nwae039. doi: 10.1093/nsr/nwae039 (PMC10977914; doi:10.1093/nsr/nwae039)
Supplement: nwae039_Supplemental_Files [file nwae039_supplemental_files.zip › Tables/Table S2 Pathway_analysis .xlsx]

## Sheet: pathway_results
	Total	Hits	Raw p	-log(p)	Holm adjust	FDR	Impact	compounds	pathway	links
Hedgehog signaling pathway	1	1	0.033424	3.3985	1	0.22022	1	C00575	hsa04340	http://www.kegg.jp/pathway/hsa04340+C00575%09blue
Basal cell carcinoma	1	1	0.033424	3.3985	1	0.22022	1	C00187	hsa05217	http://www.kegg.jp/pathway/hsa05217+C00187%09red
Morphine addiction	8	3	0.0018005	6.3197	0.48615	0.049875	0.5	C00020;C00212;C00575	hsa05032	http://www.kegg.jp/pathway/hsa05032+C00020%09blue+C00212%09red+C00575%09blue
Glutamatergic synapse	8	3	0.0018005	6.3197	0.48615	0.049875	0.5	C00025;C00064;C00575	hsa04724	http://www.kegg.jp/pathway/hsa04724+C00025%09blue+C00064%09blue+C00575%09blue
Longevity regulating pathway - multiple species	2	1	0.06574	2.722	1	0.33109	0.5	C00575	hsa04213	http://www.kegg.jp/pathway/hsa04213+C00575%09blue
Circadian rhythm	2	1	0.06574	2.722	1	0.33109	0.5	C00575	hsa04710	http://www.kegg.jp/pathway/hsa04710+C00575%09blue
Vasopressin-regulated water reabsorption	2	1	0.06574	2.722	1	0.33109	0.5	C00575	hsa04962	http://www.kegg.jp/pathway/hsa04962+C00575%09blue
GABAergic synapse	9	4	0.00013091	8.941	0.035869	0.0090655	0.47059	C00025;C00042;C00064;C00575	hsa04727	http://www.kegg.jp/pathway/hsa04727+C00025%09blue+C00042%09blue+C00064%09blue+C00575%09blue
Starch and sucrose metabolism	37	2	0.35243	1.0429	1	0.79913	0.43802	C00092;C00103	hsa00500	http://www.kegg.jp/pathway/hsa00500+C00092%09blue+C00103%09blue
FoxO signaling pathway	5	2	0.010364	4.5694	1	0.11962	0.4	C00020;C00025	hsa04068	http://www.kegg.jp/pathway/hsa04068+C00020%09blue+C00025%09blue
Longevity regulating pathway	8	3	0.0018005	6.3197	0.48615	0.049875	0.375	C00003;C00020;C00575	hsa04211	http://www.kegg.jp/pathway/hsa04211+C00003%09blue+C00020%09blue+C00575%09blue
cGMP-PKG signaling pathway	10	3	0.0036737	5.6066	0.9772	0.078278	0.35714	C00020;C00212;C00575	hsa04022	http://www.kegg.jp/pathway/hsa04022+C00020%09blue+C00212%09red+C00575%09blue
Glutathione metabolism	38	5	0.0079297	4.8371	1	0.10733	0.34266	C00025;C00051;C00072;C00315;C03740	hsa00480	http://www.kegg.jp/pathway/hsa00480+C00025%09blue+C00051%09blue+C00072%09blue+C00315%09red+C03740%09red
Olfactory transduction	8	2	0.027174	3.6055	1	0.19955	0.33333	C00020;C00575	hsa04740	http://www.kegg.jp/pathway/hsa04740+C00020%09blue+C00575%09blue
Parathyroid hormone synthesis, secretion and action	10	2	0.041814	3.1745	1	0.24643	0.33333	C00020;C00575	hsa04928	http://www.kegg.jp/pathway/hsa04928+C00020%09blue+C00575%09blue
Dilated cardiomyopathy	3	1	0.096985	2.3332	1	0.43783	0.33333	C00575	hsa05414	http://www.kegg.jp/pathway/hsa05414+C00575%09blue
Human papillomavirus infection	3	1	0.096985	2.3332	1	0.43783	0.33333	C00575	hsa05165	http://www.kegg.jp/pathway/hsa05165+C00575%09blue
Alanine, aspartate and glutamate metabolism	28	7	2.55e-05	10.575	0.007024	0.0023584	0.31534	C00025;C00042;C00064;C00152;C00158;C00352;C01042	hsa00250	http://www.kegg.jp/pathway/hsa00250+C00025%09blue+C00042%09blue+C00064%09blue+C00152%09blue+C00158%09blue+C00352%09blue+C01042%09red
Renin secretion	17	3	0.017556	4.0424	1	0.16971	0.2963	C00020;C00212;C00575	hsa04924	http://www.kegg.jp/pathway/hsa04924+C00020%09blue+C00212%09red+C00575%09blue
Long-term potentiation	7	2	0.020831	3.8713	1	0.16971	0.28571	C00025;C00575	hsa04720	http://www.kegg.jp/pathway/hsa04720+C00025%09blue+C00575%09blue
Cortisol synthesis and secretion	12	3	0.0064138	5.0493	1	0.093507	0.27778	C00020;C00187;C00575	hsa04927	http://www.kegg.jp/pathway/hsa04927+C00020%09blue+C00187%09red+C00575%09blue
Sphingolipid signaling pathway	15	3	0.012331	4.3957	1	0.13662	0.27586	C00212;C00319;C00836	hsa04071	http://www.kegg.jp/pathway/hsa04071+C00212%09red+C00319%09blue+C00836%09blue
Cushing syndrome	13	3	0.0081371	4.8113	1	0.10733	0.26316	C00020;C00187;C00575	hsa04934	http://www.kegg.jp/pathway/hsa04934+C00020%09blue+C00187%09red+C00575%09blue
cAMP signaling pathway	25	5	0.0011858	6.7374	0.32252	0.049875	0.25926	C00020;C00042;C00186;C00212;C00575	hsa04024	http://www.kegg.jp/pathway/hsa04024+C00020%09blue+C00042%09blue+C00186%09blue+C00212%09red+C00575%09blue
Aldosterone synthesis and secretion	22	4	0.0054285	5.2161	1	0.08545	0.25	C00003;C00020;C00187;C00575	hsa04925	http://www.kegg.jp/pathway/hsa04925+C00003%09blue+C00020%09blue+C00187%09red+C00575%09blue
Insulin secretion	12	2	0.058729	2.8348	1	0.31285	0.25	C00092;C00575	hsa04911	http://www.kegg.jp/pathway/hsa04911+C00092%09blue+C00575%09blue
Oocyte meiosis	4	1	0.12719	2.062	1	0.48935	0.25	C00575	hsa04114	http://www.kegg.jp/pathway/hsa04114+C00575%09blue
Apoptosis	4	1	0.12719	2.062	1	0.48935	0.25	C00319	hsa04210	http://www.kegg.jp/pathway/hsa04210+C00319%09blue
mTOR signaling pathway	4	1	0.12719	2.062	1	0.48935	0.25	C00020	hsa04150	http://www.kegg.jp/pathway/hsa04150+C00020%09blue
Insulin signaling pathway	4	1	0.12719	2.062	1	0.48935	0.25	C00575	hsa04910	http://www.kegg.jp/pathway/hsa04910+C00575%09blue
Progesterone-mediated oocyte maturation	4	1	0.12719	2.062	1	0.48935	0.25	C00575	hsa04914	http://www.kegg.jp/pathway/hsa04914+C00575%09blue
Growth hormone synthesis, secretion and action	4	1	0.12719	2.062	1	0.48935	0.25	C00575	hsa04935	http://www.kegg.jp/pathway/hsa04935+C00575%09blue
Leukocyte transendothelial migration	4	1	0.12719	2.062	1	0.48935	0.25	C00575	hsa04670	http://www.kegg.jp/pathway/hsa04670+C00575%09blue
Parkinson disease	21	4	0.0045573	5.391	1	0.078898	0.24242	C00020;C00212;C00575;C04043	hsa05012	http://www.kegg.jp/pathway/hsa05012+C00020%09blue+C00212%09red+C00575%09blue+C04043%09blue
D-Glutamine and D-glutamate metabolism	13	2	0.067928	2.6893	1	0.336	0.2381	C00025;C00064	hsa00471	http://www.kegg.jp/pathway/hsa00471+C00025%09blue+C00064%09blue
Central carbon metabolism in cancer	37	8	2.08e-05	10.78	0.005743	0.0023584	0.22642	C00025;C00042;C00064;C00092;C00148;C00152;C00158;C00186	hsa05230	http://www.kegg.jp/pathway/hsa05230+C00025%09blue+C00042%09blue+C00064%09blue+C00092%09blue+C00148%09red+C00152%09blue+C00158%09blue+C00186%09blue
Vitamin B6 metabolism	29	5	0.0023823	6.0397	0.63607	0.05999	0.22388	C00064;C00117;C00279;C00314;C00534	hsa00750	http://www.kegg.jp/pathway/hsa00750+C00064%09blue+C00117%09blue+C00279%09blue+C00314%09blue+C00534%09blue
Circadian entrainment	9	2	0.034186	3.376	1	0.22022	0.22222	C00025;C00575	hsa04713	http://www.kegg.jp/pathway/hsa04713+C00025%09blue+C00575%09blue
Nicotinate and nicotinamide metabolism	55	4	0.11001	2.2072	1	0.47613	0.2186	C00003;C00042;C00253;C03722	hsa00760	http://www.kegg.jp/pathway/hsa00760+C00003%09blue+C00042%09blue+C00253%09blue+C03722%09blue
Alcoholism	10	3	0.0036737	5.6066	0.9772	0.078278	0.21429	C00025;C00212;C00575	hsa05034	http://www.kegg.jp/pathway/hsa05034+C00025%09blue+C00212%09red+C00575%09blue
Purine metabolism	95	11	0.00026019	8.2541	0.071032	0.014415	0.21233	C00020;C00064;C00117;C00147;C00212;C00242;C00262;C00294;C00387;C00575;C05512	hsa00230	http://www.kegg.jp/pathway/hsa00230+C00020%09blue+C00064%09blue+C00117%09blue+C00147%09red+C00212%09red+C00242%09blue+C00262%09blue+C00294%09blue+C00387%09blue+C00575%09blue+C05512%09blue
Pyrimidine metabolism	65	6	0.020253	3.8994	1	0.16971	0.20041	C00064;C00106;C00214;C00364;C00380;C00475	hsa00240	http://www.kegg.jp/pathway/hsa00240+C00064%09blue+C00106%09blue+C00214%09blue+C00364%09blue+C00380%09blue+C00475%09red
Pertussis	10	2	0.041814	3.1745	1	0.24643	0.2	C00253;C00575	hsa05133	http://www.kegg.jp/pathway/hsa05133+C00253%09blue+C00575%09blue
MAPK signaling pathway	5	1	0.1564	1.8553	1	0.54154	0.2	C00575	hsa04010	http://www.kegg.jp/pathway/hsa04010+C00575%09blue
Rap1 signaling pathway	5	1	0.1564	1.8553	1	0.54154	0.2	C00575	hsa04015	http://www.kegg.jp/pathway/hsa04015+C00575%09blue
Human T-cell leukemia virus 1 infection	5	1	0.1564	1.8553	1	0.54154	0.2	C00575	hsa05166	http://www.kegg.jp/pathway/hsa05166+C00575%09blue
Prion disease	5	1	0.1564	1.8553	1	0.54154	0.2	C00575	hsa05020	http://www.kegg.jp/pathway/hsa05020+C00575%09blue
Chemokine signaling pathway	5	1	0.1564	1.8553	1	0.54154	0.2	C00575	hsa04062	http://www.kegg.jp/pathway/hsa04062+C00575%09blue
Arginine and proline metabolism	78	7	0.014398	4.2407	1	0.15113	0.19608	C00025;C00148;C00300;C00315;C01165;C02714;C03564	hsa00330	http://www.kegg.jp/pathway/hsa00330+C00025%09blue+C00148%09red+C00300%09blue+C00315%09red+C01165%09blue+C02714%09blue+C03564%09blue
Taste transduction	32	4	0.020662	3.8795	1	0.16971	0.18421	C00020;C00025;C00158;C00575	hsa04742	http://www.kegg.jp/pathway/hsa04742+C00020%09blue+C00025%09blue+C00158%09blue+C00575%09blue
Cocaine addiction	7	2	0.020831	3.8713	1	0.16971	0.18182	C00025;C00575	hsa05030	http://www.kegg.jp/pathway/hsa05030+C00025%09blue+C00575%09blue
Gap junction	11	2	0.05001	2.9955	1	0.27706	0.18182	C00025;C00575	hsa04540	http://www.kegg.jp/pathway/hsa04540+C00025%09blue+C00575%09blue
Regulation of lipolysis in adipocytes	14	3	0.010107	4.5945	1	0.11962	0.17857	C00020;C00212;C00575	hsa04923	http://www.kegg.jp/pathway/hsa04923+C00020%09blue+C00212%09red+C00575%09blue
Taurine and hypotaurine metabolism	22	3	0.035244	3.3455	1	0.22187	0.17647	C00025;C00227;C00245	hsa00430	http://www.kegg.jp/pathway/hsa00430+C00025%09blue+C00227%09blue+C00245%09blue
Pentose phosphate pathway	35	5	0.0055527	5.1935	1	0.08545	0.16915	C00117;C00121;C00257;C00279;C01218	hsa00030	http://www.kegg.jp/pathway/hsa00030+C00117%09blue+C00121%09blue+C00257%09red+C00279%09blue+C01218%09blue
PI3K-Akt signaling pathway	4	1	0.12719	2.062	1	0.48935	0.16667	C00020	hsa04151	http://www.kegg.jp/pathway/hsa04151+C00020%09blue
Insulin resistance	20	2	0.14255	1.9481	1	0.52647	0.16667	C00092;C00352	hsa04931	http://www.kegg.jp/pathway/hsa04931+C00092%09blue+C00352%09blue
Chagas disease	6	1	0.18464	1.6893	1	0.58788	0.16667	C00575	hsa05142	http://www.kegg.jp/pathway/hsa05142+C00575%09blue
Huntington disease	6	1	0.18464	1.6893	1	0.58788	0.16667	C00025	hsa05016	http://www.kegg.jp/pathway/hsa05016+C00025%09blue
GnRH signaling pathway	6	1	0.18464	1.6893	1	0.58788	0.16667	C00575	hsa04912	http://www.kegg.jp/pathway/hsa04912+C00575%09blue
Melanogenesis	6	1	0.18464	1.6893	1	0.58788	0.16667	C00575	hsa04916	http://www.kegg.jp/pathway/hsa04916+C00575%09blue
Relaxin signaling pathway	6	1	0.18464	1.6893	1	0.58788	0.16667	C00575	hsa04926	http://www.kegg.jp/pathway/hsa04926+C00575%09blue
Cholesterol metabolism	10	1	0.28853	1.243	1	0.73097	0.16667	C00187	hsa04979	http://www.kegg.jp/pathway/hsa04979+C00187%09red
HIF-1 signaling pathway	15	2	0.087601	2.435	1	0.42571	0.15789	C00072;C00186	hsa04066	http://www.kegg.jp/pathway/hsa04066+C00072%09blue+C00186%09blue
Prolactin signaling pathway	11	1	0.31238	1.1635	1	0.75243	0.15789	C00092	hsa04917	http://www.kegg.jp/pathway/hsa04917+C00092%09blue
Amphetamine addiction	9	2	0.034186	3.376	1	0.22022	0.15385	C00025;C00575	hsa05031	http://www.kegg.jp/pathway/hsa05031+C00025%09blue+C00575%09blue
Oxidative phosphorylation	16	2	0.097999	2.3228	1	0.43783	0.15	C00003;C00042	hsa00190	http://www.kegg.jp/pathway/hsa00190+C00003%09blue+C00042%09blue
Ras signaling pathway	7	1	0.21194	1.5514	1	0.63813	0.14286	C00575	hsa04014	http://www.kegg.jp/pathway/hsa04014+C00575%09blue
Spinocerebellar ataxia	7	1	0.21194	1.5514	1	0.63813	0.14286	C00025	hsa05017	http://www.kegg.jp/pathway/hsa05017+C00025%09blue
Nicotine addiction	7	1	0.21194	1.5514	1	0.63813	0.14286	C00025	hsa05033	http://www.kegg.jp/pathway/hsa05033+C00025%09blue
Ferroptosis	29	2	0.25261	1.3759	1	0.714	0.13953	C00025;C00051	hsa04216	http://www.kegg.jp/pathway/hsa04216+C00025%09blue+C00051%09blue
Glucagon signaling pathway	26	5	0.0014294	6.5505	0.38737	0.049875	0.13636	C00042;C00103;C00158;C00186;C00575	hsa04922	http://www.kegg.jp/pathway/hsa04922+C00042%09blue+C00103%09blue+C00158%09blue+C00186%09blue+C00575%09blue
Calcium signaling pathway	11	1	0.31238	1.1635	1	0.75243	0.13333	C00575	hsa04020	http://www.kegg.jp/pathway/hsa04020+C00575%09blue
Arginine biosynthesis	23	3	0.03957	3.2297	1	0.24357	0.13208	C00025;C00064;C00624	hsa00220	http://www.kegg.jp/pathway/hsa00220+C00025%09blue+C00064%09blue+C00624%09blue
Linoleic acid metabolism	28	1	0.6155	0.48532	1	1	0.13158	C01595	hsa00591	http://www.kegg.jp/pathway/hsa00591+C01595%09blue
Thyroid hormone synthesis	21	4	0.0045573	5.391	1	0.078898	0.13043	C00051;C00092;C00117;C00575	hsa04918	http://www.kegg.jp/pathway/hsa04918+C00051%09blue+C00092%09blue+C00117%09blue+C00575%09blue
Valine, leucine and isoleucine biosynthesis	23	2	0.17823	1.7247	1	0.58788	0.12903	C00109;C00188	hsa00290	http://www.kegg.jp/pathway/hsa00290+C00109%09red+C00188%09red
Protein digestion and absorption	47	6	0.0042764	5.4547	1	0.078898	0.12766	C00025;C00064;C00148;C00152;C00188;C00483	hsa04974	http://www.kegg.jp/pathway/hsa04974+C00025%09blue+C00064%09blue+C00148%09red+C00152%09blue+C00188%09red+C00483%09blue
Sulfur metabolism	33	4	0.022921	3.7757	1	0.1814	0.12727	C00042;C00245;C08276;C17267	hsa00920	http://www.kegg.jp/pathway/hsa00920+C00042%09blue+C00245%09blue+C08276%09red+C17267%09blue
Vascular smooth muscle contraction	16	2	0.097999	2.3228	1	0.43783	0.125	C00212;C00575	hsa04270	http://www.kegg.jp/pathway/hsa04270+C00212%09red+C00575%09blue
Estrogen signaling pathway	8	1	0.23834	1.4341	1	0.68061	0.125	C00575	hsa04915	http://www.kegg.jp/pathway/hsa04915+C00575%09blue
Endocrine and other factor-regulated calcium reabsorption	8	1	0.23834	1.4341	1	0.68061	0.125	C00575	hsa04961	http://www.kegg.jp/pathway/hsa04961+C00575%09blue
Sphingolipid metabolism	25	2	0.20271	1.596	1	0.63092	0.12329	C00319;C00836	hsa00600	http://www.kegg.jp/pathway/hsa00600+C00319%09blue+C00836%09blue
Nitrogen metabolism	19	2	0.13103	2.0323	1	0.49047	0.12121	C00025;C00064	hsa00910	http://www.kegg.jp/pathway/hsa00910+C00025%09blue+C00064%09blue
ABC transporters	138	16	9.2e-06	11.597	0.002547	0.0023584	0.11594	C00025;C00051;C00064;C00121;C00140;C00148;C00188;C00212;C00245;C00294;C00315;C00378;C00387;C00392;C00475;C05512	hsa02010	http://www.kegg.jp/pathway/hsa02010+C00025%09blue+C00051%09blue+C00064%09blue+C00121%09blue+C00140%09red+C00148%09red+C00188%09red+C00212%09red+C00245%09blue+C00294%09blue+C00315%09red+C00378%09red+C00387%09blue+C00392%09red+C00475%09red+C05512%09blue
Mineral absorption	29	4	0.014731	4.2178	1	0.15113	0.11429	C00064;C00148;C00152;C00188	hsa04978	http://www.kegg.jp/pathway/hsa04978+C00064%09blue+C00148%09red+C00152%09blue+C00188%09red
Apelin signaling pathway	9	1	0.26386	1.3323	1	0.72011	0.11111	C00575	hsa04371	http://www.kegg.jp/pathway/hsa04371+C00575%09blue
Vibrio cholerae infection	9	1	0.26386	1.3323	1	0.72011	0.11111	C00575	hsa05110	http://www.kegg.jp/pathway/hsa05110+C00575%09blue
Long-term depression	9	1	0.26386	1.3323	1	0.72011	0.11111	C00025	hsa04730	http://www.kegg.jp/pathway/hsa04730+C00025%09blue
Proximal tubule bicarbonate reclamation	17	2	0.10872	2.2189	1	0.47613	0.10619	C00025;C00064	hsa04964	http://www.kegg.jp/pathway/hsa04964+C00025%09blue+C00064%09blue
Retrograde endocannabinoid signaling	19	2	0.13103	2.0323	1	0.49047	0.10526	C00025;C00575	hsa04723	http://www.kegg.jp/pathway/hsa04723+C00025%09blue+C00575%09blue
Amino sugar and nucleotide sugar metabolism	108	4	0.49111	0.71109	1	1	0.10345	C00103;C00140;C00352;C01170	hsa00520	http://www.kegg.jp/pathway/hsa00520+C00103%09blue+C00140%09red+C00352%09blue+C01170%09blue
Galactose metabolism	46	1	0.79292	0.23203	1	1	0.10317	C00103	hsa00052	http://www.kegg.jp/pathway/hsa00052+C00103%09blue
Butanoate metabolism	42	2	0.41266	0.88512	1	0.88611	0.10294	C00025;C00042	hsa00650	http://www.kegg.jp/pathway/hsa00650+C00025%09blue+C00042%09blue
Vitamin digestion and absorption	39	5	0.0088585	4.7264	1	0.11154	0.10204	C00003;C00072;C00187;C00378;C00534	hsa04977	http://www.kegg.jp/pathway/hsa04977+C00003%09blue+C00072%09blue+C00187%09red+C00378%09red+C00534%09blue
Aldosterone-regulated sodium reabsorption	8	1	0.23834	1.4341	1	0.68061	0.1	C00575	hsa04960	http://www.kegg.jp/pathway/hsa04960+C00575%09blue
Adrenergic signaling in cardiomyocytes	10	1	0.28853	1.243	1	0.73097	0.1	C00575	hsa04261	http://www.kegg.jp/pathway/hsa04261+C00575%09blue
Phospholipase D signaling pathway	11	2	0.05001	2.9955	1	0.27706	0.095238	C00025;C00575	hsa04072	http://www.kegg.jp/pathway/hsa04072+C00025%09blue+C00575%09blue
Thyroid hormone signaling pathway	11	1	0.31238	1.1635	1	0.75243	0.090909	C00575	hsa04919	http://www.kegg.jp/pathway/hsa04919+C00575%09blue
Aminoacyl-tRNA biosynthesis	52	5	0.028406	3.5612	1	0.20175	0.089286	C00025;C00064;C00148;C00152;C00188	hsa00970	http://www.kegg.jp/pathway/hsa00970+C00025%09blue+C00064%09blue+C00148%09red+C00152%09blue+C00188%09red
Pantothenate and CoA biosynthesis	30	2	0.26517	1.3274	1	0.72011	0.089286	C00106;C03492	hsa00770	http://www.kegg.jp/pathway/hsa00770+C00106%09blue+C03492%09blue
Thiamine metabolism	31	2	0.27773	1.2811	1	0.72576	0.088889	C00003;C00378	hsa00730	http://www.kegg.jp/pathway/hsa00730+C00003%09blue+C00378%09red
Pentose and glucuronate interconversions	56	2	0.56452	0.57178	1	1	0.086207	C00103;C00310	hsa00040	http://www.kegg.jp/pathway/hsa00040+C00103%09blue+C00310%09blue
Phenylalanine metabolism	60	5	0.048451	3.0272	1	0.27706	0.085366	C00042;C00423;C05332;C05607;C08301	hsa00360	http://www.kegg.jp/pathway/hsa00360+C00042%09blue+C00423%09blue+C05332%09red+C05607%09red+C08301%09red
Propanoate metabolism	48	3	0.21515	1.5364	1	0.64083	0.084615	C00042;C00109;C00186	hsa00640	http://www.kegg.jp/pathway/hsa00640+C00042%09blue+C00109%09red+C00186%09blue
Citrate cycle (TCA cycle)	20	3	0.027375	3.5981	1	0.19955	0.083333	C00042;C00158;C05379	hsa00020	http://www.kegg.jp/pathway/hsa00020+C00042%09blue+C00158%09blue+C05379%09red
Necroptosis	10	1	0.28853	1.243	1	0.73097	0.083333	C00319	hsa04217	http://www.kegg.jp/pathway/hsa04217+C00319%09blue
Oxytocin signaling pathway	12	1	0.33544	1.0923	1	0.77431	0.083333	C00575	hsa04921	http://www.kegg.jp/pathway/hsa04921+C00575%09blue
Synaptic vesicle cycle	12	1	0.33544	1.0923	1	0.77431	0.083333	C00025	hsa04721	http://www.kegg.jp/pathway/hsa04721+C00025%09blue
Neuroactive ligand-receptor interaction	52	4	0.094064	2.3638	1	0.43783	0.076923	C00025;C00212;C00245;C00483	hsa04080	http://www.kegg.jp/pathway/hsa04080+C00025%09blue+C00212%09red+C00245%09blue+C00483%09blue
Amoebiasis	13	1	0.35773	1.028	1	0.79913	0.076923	C00575	hsa05146	http://www.kegg.jp/pathway/hsa05146+C00575%09blue
Pyruvate metabolism	31	4	0.018545	3.9875	1	0.16971	0.07483	C00042;C00186;C00227;C03451	hsa00620	http://www.kegg.jp/pathway/hsa00620+C00042%09blue+C00186%09blue+C00227%09blue+C03451%09blue
Glycine, serine and threonine metabolism	50	5	0.024403	3.7131	1	0.18776	0.074503	C00109;C00188;C00300;C01026;C03283	hsa00260	http://www.kegg.jp/pathway/hsa00260+C00109%09red+C00188%09red+C00300%09blue+C01026%09blue+C03283%09red
Fat digestion and absorption	13	1	0.35773	1.028	1	0.79913	0.073171	C00187	hsa04975	http://www.kegg.jp/pathway/hsa04975+C00187%09red
Platelet activation	14	1	0.37928	0.96947	1	0.82726	0.071429	C00575	hsa04611	http://www.kegg.jp/pathway/hsa04611+C00575%09blue
Cysteine and methionine metabolism	63	3	0.35255	1.0426	1	0.79913	0.070496	C00051;C00109;C08276	hsa00270	http://www.kegg.jp/pathway/hsa00270+C00051%09blue+C00109%09red+C08276%09red
beta-Alanine metabolism	32	4	0.020662	3.8795	1	0.16971	0.068966	C00106;C00315;C03492;C03722	hsa00410	http://www.kegg.jp/pathway/hsa00410+C00106%09blue+C00315%09red+C03492%09blue+C03722%09blue
Carbohydrate digestion and absorption	27	1	0.60209	0.50734	1	1	0.068966	C00092	hsa04973	http://www.kegg.jp/pathway/hsa04973+C00092%09blue
Glyoxylate and dicarboxylate metabolism	62	5	0.054502	2.9095	1	0.29602	0.066667	C00025;C00042;C00064;C00158;C01127	hsa00630	http://www.kegg.jp/pathway/hsa00630+C00025%09blue+C00042%09blue+C00064%09blue+C00158%09blue+C01127%09blue
AMPK signaling pathway	22	2	0.16617	1.7947	1	0.56826	0.066667	C00003;C00020	hsa04152	http://www.kegg.jp/pathway/hsa04152+C00003%09blue+C00020%09blue
Sulfur relay system	11	1	0.31238	1.1635	1	0.75243	0.066667	C00378	hsa04122	http://www.kegg.jp/pathway/hsa04122+C00378%09red
D-Arginine and D-ornithine metabolism	11	1	0.31238	1.1635	1	0.75243	0.066667	C03564	hsa00472	http://www.kegg.jp/pathway/hsa00472+C03564%09blue
Pathways in cancer	31	2	0.27773	1.2811	1	0.72576	0.060606	C00187;C00575	hsa05200	http://www.kegg.jp/pathway/hsa05200+C00187%09red+C00575%09blue
Primary bile acid biosynthesis	47	2	0.47006	0.75489	1	0.98642	0.057416	C00187;C00245	hsa00120	http://www.kegg.jp/pathway/hsa00120+C00187%09red+C00245%09blue
Amyotrophic lateral sclerosis	14	1	0.37928	0.96947	1	0.82726	0.055556	C00025	hsa05014	http://www.kegg.jp/pathway/hsa05014+C00025%09blue
Phenylalanine, tyrosine and tryptophan biosynthesis	34	2	0.31529	1.1543	1	0.7529	0.052632	C00279;C00826	hsa00400	http://www.kegg.jp/pathway/hsa00400+C00279%09blue+C00826%09blue
Salivary secretion	17	1	0.43973	0.8216	1	0.93696	0.052632	C00575	hsa04970	http://www.kegg.jp/pathway/hsa04970+C00575%09blue
Thermogenesis	23	1	0.54367	0.60942	1	1	0.051282	C00575	hsa04714	http://www.kegg.jp/pathway/hsa04714+C00575%09blue
Inflammatory mediator regulation of TRP channels	35	1	0.69762	0.36008	1	1	0.051282	C00575	hsa04750	http://www.kegg.jp/pathway/hsa04750+C00575%09blue
Bile secretion	97	5	0.22241	1.5032	1	0.65539	0.045872	C00051;C00187;C00315;C00575;C04483	hsa04976	http://www.kegg.jp/pathway/hsa04976+C00051%09blue+C00187%09red+C00315%09red+C00575%09blue+C04483%09red
Ovarian steroidogenesis	24	2	0.19042	1.6585	1	0.59938	0.045455	C00187;C00575	hsa04913	http://www.kegg.jp/pathway/hsa04913+C00187%09red+C00575%09blue
Dopaminergic synapse	12	1	0.33544	1.0923	1	0.77431	0.045455	C00575	hsa04728	http://www.kegg.jp/pathway/hsa04728+C00575%09blue
Tyrosine metabolism	78	3	0.48766	0.71813	1	1	0.044	C00042;C00483;C04043	hsa00350	http://www.kegg.jp/pathway/hsa00350+C00042%09blue+C00483%09blue+C04043%09blue
Pathways of neurodegeneration - multiple diseases	32	2	0.29028	1.2369	1	0.73097	0.041667	C00020;C00025	hsa05022	http://www.kegg.jp/pathway/hsa05022+C00020%09blue+C00025%09blue
Biosynthesis of unsaturated fatty acids	74	2	0.71582	0.33433	1	1	0.041667	C01595;C06425	hsa01040	http://www.kegg.jp/pathway/hsa01040+C01595%09blue+C06425%09blue
Histidine metabolism	47	2	0.47006	0.75489	1	0.98642	0.04	C00025;C05572	hsa00340	http://www.kegg.jp/pathway/hsa00340+C00025%09blue+C05572%09blue
Steroid biosynthesis	58	1	0.86319	0.14713	1	1	0.037313	C00187	hsa00100	http://www.kegg.jp/pathway/hsa00100+C00187%09red
Neomycin, kanamycin and gentamicin biosynthesis	81	2	0.76164	0.27228	1	1	0.036145	C00025;C00092	hsa00524	http://www.kegg.jp/pathway/hsa00524+C00025%09blue+C00092%09blue
Gastric acid secretion	14	1	0.37928	0.96947	1	0.82726	0.035714	C00575	hsa04971	http://www.kegg.jp/pathway/hsa04971+C00575%09blue
Cholinergic synapse	12	1	0.33544	1.0923	1	0.77431	0.033333	C00575	hsa04725	http://www.kegg.jp/pathway/hsa04725+C00575%09blue
Glycolysis / Gluconeogenesis	31	2	0.27773	1.2811	1	0.72576	0.029046	C00103;C00186	hsa00010	http://www.kegg.jp/pathway/hsa00010+C00103%09blue+C00186%09blue
Pancreatic secretion	15	1	0.40012	0.916	1	0.86588	0.025641	C00575	hsa04972	http://www.kegg.jp/pathway/hsa04972+C00575%09blue
Riboflavin metabolism	20	1	0.49434	0.70454	1	1	0.02381	C01727	hsa00740	http://www.kegg.jp/pathway/hsa00740+C01727%09blue
Fructose and mannose metabolism	54	3	0.26924	1.3121	1	0.72408	0.023438	C00186;C00392;C00507	hsa00051	http://www.kegg.jp/pathway/hsa00051+C00186%09blue+C00392%09red+C00507%09blue
Ascorbate and aldarate metabolism	50	2	0.50289	0.68739	1	1	0.017857	C00072;C01620	hsa00053	http://www.kegg.jp/pathway/hsa00053+C00072%09blue+C01620%09red
Serotonergic synapse	42	1	0.76232	0.27139	1	1	0.016129	C00575	hsa04726	http://www.kegg.jp/pathway/hsa04726+C00575%09blue
Drug metabolism - other enzymes	52	1	0.83165	0.18435	1	1	0.014793	C00003	hsa00983	http://www.kegg.jp/pathway/hsa00983+C00003%09blue
Phosphonate and phosphinate metabolism	56	1	0.85338	0.15855	1	1	0.014706	C00117	hsa00440	http://www.kegg.jp/pathway/hsa00440+C00117%09blue
Tryptophan metabolism	83	3	0.52982	0.63522	1	1	0.0090634	C03722;C05831;C10164	hsa00380	http://www.kegg.jp/pathway/hsa00380+C03722%09blue+C05831%09blue+C10164%09blue
Inositol phosphate metabolism	47	1	0.79994	0.22322	1	1	0.0071259	C00092	hsa00562	http://www.kegg.jp/pathway/hsa00562+C00092%09blue
Glycerolipid metabolism	38	1	0.72725	0.31849	1	1	0.0064935	C00103	hsa00561	http://www.kegg.jp/pathway/hsa00561+C00103%09blue
Lysine degradation	50	1	0.81961	0.19893	1	1	0.0064935	C00042	hsa00310	http://www.kegg.jp/pathway/hsa00310+C00042%09blue
Steroid hormone biosynthesis	99	1	0.96719	0.033359	1	1	0.0064725	C00187	hsa00140	http://www.kegg.jp/pathway/hsa00140+C00187%09red
Ubiquinone and other terpenoid-quinone biosynthesis	92	1	0.95808	0.042825	1	1	0.00625	C00423	hsa00130	http://www.kegg.jp/pathway/hsa00130+C00423%09blue
Porphyrin and chlorophyll metabolism	142	2	0.95586	0.045139	1	1	0.0058824	C00025;C00188	hsa00860	http://www.kegg.jp/pathway/hsa00860+C00025%09blue+C00188%09red

## Sheet: Top30 hits
	Total	Hits	Raw p	-log(p)	Holm adjust	FDR	Impact	compounds	pathway	links
ABC transporters	138	16	9.2e-06	11.597	0.002547	0.0023584	0.11594	C00025;C00051;C00064;C00121;C00140;C00148;C00188;C00212;C00245;C00294;C00315;C00378;C00387;C00392;C00475;C05512	hsa02010	http://www.kegg.jp/pathway/hsa02010+C00025%09blue+C00051%09blue+C00064%09blue+C00121%09blue+C00140%09red+C00148%09red+C00188%09red+C00212%09red+C00245%09blue+C00294%09blue+C00315%09red+C00378%09red+C00387%09blue+C00392%09red+C00475%09red+C05512%09blue
Purine metabolism	95	11	0.00026019	8.2541	0.071032	0.014415	0.21233	C00020;C00064;C00117;C00147;C00212;C00242;C00262;C00294;C00387;C00575;C05512	hsa00230	http://www.kegg.jp/pathway/hsa00230+C00020%09blue+C00064%09blue+C00117%09blue+C00147%09red+C00212%09red+C00242%09blue+C00262%09blue+C00294%09blue+C00387%09blue+C00575%09blue+C05512%09blue
Central carbon metabolism in cancer	37	8	2.08e-05	10.78	0.005743	0.0023584	0.22642	C00025;C00042;C00064;C00092;C00148;C00152;C00158;C00186	hsa05230	http://www.kegg.jp/pathway/hsa05230+C00025%09blue+C00042%09blue+C00064%09blue+C00092%09blue+C00148%09red+C00152%09blue+C00158%09blue+C00186%09blue
Alanine, aspartate and glutamate metabolism	28	7	2.55e-05	10.575	0.007024	0.0023584	0.31534	C00025;C00042;C00064;C00152;C00158;C00352;C01042	hsa00250	http://www.kegg.jp/pathway/hsa00250+C00025%09blue+C00042%09blue+C00064%09blue+C00152%09blue+C00158%09blue+C00352%09blue+C01042%09red
Arginine and proline metabolism	78	7	0.014398	4.2407	1	0.15113	0.19608	C00025;C00148;C00300;C00315;C01165;C02714;C03564	hsa00330	http://www.kegg.jp/pathway/hsa00330+C00025%09blue+C00148%09red+C00300%09blue+C00315%09red+C01165%09blue+C02714%09blue+C03564%09blue
Pyrimidine metabolism	65	6	0.020253	3.8994	1	0.16971	0.20041	C00064;C00106;C00214;C00364;C00380;C00475	hsa00240	http://www.kegg.jp/pathway/hsa00240+C00064%09blue+C00106%09blue+C00214%09blue+C00364%09blue+C00380%09blue+C00475%09red
Protein digestion and absorption	47	6	0.0042764	5.4547	1	0.078898	0.12766	C00025;C00064;C00148;C00152;C00188;C00483	hsa04974	http://www.kegg.jp/pathway/hsa04974+C00025%09blue+C00064%09blue+C00148%09red+C00152%09blue+C00188%09red+C00483%09blue
Glutathione metabolism	38	5	0.0079297	4.8371	1	0.10733	0.34266	C00025;C00051;C00072;C00315;C03740	hsa00480	http://www.kegg.jp/pathway/hsa00480+C00025%09blue+C00051%09blue+C00072%09blue+C00315%09red+C03740%09red
cAMP signaling pathway	25	5	0.0011858	6.7374	0.32252	0.049875	0.25926	C00020;C00042;C00186;C00212;C00575	hsa04024	http://www.kegg.jp/pathway/hsa04024+C00020%09blue+C00042%09blue+C00186%09blue+C00212%09red+C00575%09blue
Vitamin B6 metabolism	29	5	0.0023823	6.0397	0.63607	0.05999	0.22388	C00064;C00117;C00279;C00314;C00534	hsa00750	http://www.kegg.jp/pathway/hsa00750+C00064%09blue+C00117%09blue+C00279%09blue+C00314%09blue+C00534%09blue
Pentose phosphate pathway	35	5	0.0055527	5.1935	1	0.08545	0.16915	C00117;C00121;C00257;C00279;C01218	hsa00030	http://www.kegg.jp/pathway/hsa00030+C00117%09blue+C00121%09blue+C00257%09red+C00279%09blue+C01218%09blue
Glucagon signaling pathway	26	5	0.0014294	6.5505	0.38737	0.049875	0.13636	C00042;C00103;C00158;C00186;C00575	hsa04922	http://www.kegg.jp/pathway/hsa04922+C00042%09blue+C00103%09blue+C00158%09blue+C00186%09blue+C00575%09blue
Vitamin digestion and absorption	39	5	0.0088585	4.7264	1	0.11154	0.10204	C00003;C00072;C00187;C00378;C00534	hsa04977	http://www.kegg.jp/pathway/hsa04977+C00003%09blue+C00072%09blue+C00187%09red+C00378%09red+C00534%09blue
Aminoacyl-tRNA biosynthesis	52	5	0.028406	3.5612	1	0.20175	0.089286	C00025;C00064;C00148;C00152;C00188	hsa00970	http://www.kegg.jp/pathway/hsa00970+C00025%09blue+C00064%09blue+C00148%09red+C00152%09blue+C00188%09red
Phenylalanine metabolism	60	5	0.048451	3.0272	1	0.27706	0.085366	C00042;C00423;C05332;C05607;C08301	hsa00360	http://www.kegg.jp/pathway/hsa00360+C00042%09blue+C00423%09blue+C05332%09red+C05607%09red+C08301%09red
Glycine, serine and threonine metabolism	50	5	0.024403	3.7131	1	0.18776	0.074503	C00109;C00188;C00300;C01026;C03283	hsa00260	http://www.kegg.jp/pathway/hsa00260+C00109%09red+C00188%09red+C00300%09blue+C01026%09blue+C03283%09red
Glyoxylate and dicarboxylate metabolism	62	5	0.054502	2.9095	1	0.29602	0.066667	C00025;C00042;C00064;C00158;C01127	hsa00630	http://www.kegg.jp/pathway/hsa00630+C00025%09blue+C00042%09blue+C00064%09blue+C00158%09blue+C01127%09blue
Bile secretion	97	5	0.22241	1.5032	1	0.65539	0.045872	C00051;C00187;C00315;C00575;C04483	hsa04976	http://www.kegg.jp/pathway/hsa04976+C00051%09blue+C00187%09red+C00315%09red+C00575%09blue+C04483%09red
GABAergic synapse	9	4	0.00013091	8.941	0.035869	0.0090655	0.47059	C00025;C00042;C00064;C00575	hsa04727	http://www.kegg.jp/pathway/hsa04727+C00025%09blue+C00042%09blue+C00064%09blue+C00575%09blue
Aldosterone synthesis and secretion	22	4	0.0054285	5.2161	1	0.08545	0.25	C00003;C00020;C00187;C00575	hsa04925	http://www.kegg.jp/pathway/hsa04925+C00003%09blue+C00020%09blue+C00187%09red+C00575%09blue
Parkinson disease	21	4	0.0045573	5.391	1	0.078898	0.24242	C00020;C00212;C00575;C04043	hsa05012	http://www.kegg.jp/pathway/hsa05012+C00020%09blue+C00212%09red+C00575%09blue+C04043%09blue
Nicotinate and nicotinamide metabolism	55	4	0.11001	2.2072	1	0.47613	0.2186	C00003;C00042;C00253;C03722	hsa00760	http://www.kegg.jp/pathway/hsa00760+C00003%09blue+C00042%09blue+C00253%09blue+C03722%09blue
Taste transduction	32	4	0.020662	3.8795	1	0.16971	0.18421	C00020;C00025;C00158;C00575	hsa04742	http://www.kegg.jp/pathway/hsa04742+C00020%09blue+C00025%09blue+C00158%09blue+C00575%09blue
Thyroid hormone synthesis	21	4	0.0045573	5.391	1	0.078898	0.13043	C00051;C00092;C00117;C00575	hsa04918	http://www.kegg.jp/pathway/hsa04918+C00051%09blue+C00092%09blue+C00117%09blue+C00575%09blue
Sulfur metabolism	33	4	0.022921	3.7757	1	0.1814	0.12727	C00042;C00245;C08276;C17267	hsa00920	http://www.kegg.jp/pathway/hsa00920+C00042%09blue+C00245%09blue+C08276%09red+C17267%09blue
Mineral absorption	29	4	0.014731	4.2178	1	0.15113	0.11429	C00064;C00148;C00152;C00188	hsa04978	http://www.kegg.jp/pathway/hsa04978+C00064%09blue+C00148%09red+C00152%09blue+C00188%09red
Amino sugar and nucleotide sugar metabolism	108	4	0.49111	0.71109	1	1	0.10345	C00103;C00140;C00352;C01170	hsa00520	http://www.kegg.jp/pathway/hsa00520+C00103%09blue+C00140%09red+C00352%09blue+C01170%09blue
Neuroactive ligand-receptor interaction	52	4	0.094064	2.3638	1	0.43783	0.076923	C00025;C00212;C00245;C00483	hsa04080	http://www.kegg.jp/pathway/hsa04080+C00025%09blue+C00212%09red+C00245%09blue+C00483%09blue
Pyruvate metabolism	31	4	0.018545	3.9875	1	0.16971	0.07483	C00042;C00186;C00227;C03451	hsa00620	http://www.kegg.jp/pathway/hsa00620+C00042%09blue+C00186%09blue+C00227%09blue+C03451%09blue
beta-Alanine metabolism	32	4	0.020662	3.8795	1	0.16971	0.068966	C00106;C00315;C03492;C03722	hsa00410	http://www.kegg.jp/pathway/hsa00410+C00106%09blue+C00315%09red+C03492%09blue+C03722%09blue

## Sheet: Top30 impact
	Total	Hits	Raw p	-log(p)	Holm adjust	FDR	Impact	compounds	pathway	links
Hedgehog signaling pathway	1	1	0.033424	3.3985	1	0.22022	1	C00575	hsa04340	http://www.kegg.jp/pathway/hsa04340+C00575%09blue
Basal cell carcinoma	1	1	0.033424	3.3985	1	0.22022	1	C00187	hsa05217	http://www.kegg.jp/pathway/hsa05217+C00187%09red
Morphine addiction	8	3	0.0018005	6.3197	0.48615	0.049875	0.5	C00020;C00212;C00575	hsa05032	http://www.kegg.jp/pathway/hsa05032+C00020%09blue+C00212%09red+C00575%09blue
Glutamatergic synapse	8	3	0.0018005	6.3197	0.48615	0.049875	0.5	C00025;C00064;C00575	hsa04724	http://www.kegg.jp/pathway/hsa04724+C00025%09blue+C00064%09blue+C00575%09blue
Longevity regulating pathway - multiple species	2	1	0.06574	2.722	1	0.33109	0.5	C00575	hsa04213	http://www.kegg.jp/pathway/hsa04213+C00575%09blue
Circadian rhythm	2	1	0.06574	2.722	1	0.33109	0.5	C00575	hsa04710	http://www.kegg.jp/pathway/hsa04710+C00575%09blue
Vasopressin-regulated water reabsorption	2	1	0.06574	2.722	1	0.33109	0.5	C00575	hsa04962	http://www.kegg.jp/pathway/hsa04962+C00575%09blue
GABAergic synapse	9	4	0.00013091	8.941	0.035869	0.0090655	0.47059	C00025;C00042;C00064;C00575	hsa04727	http://www.kegg.jp/pathway/hsa04727+C00025%09blue+C00042%09blue+C00064%09blue+C00575%09blue
Starch and sucrose metabolism	37	2	0.35243	1.0429	1	0.79913	0.43802	C00092;C00103	hsa00500	http://www.kegg.jp/pathway/hsa00500+C00092%09blue+C00103%09blue
FoxO signaling pathway	5	2	0.010364	4.5694	1	0.11962	0.4	C00020;C00025	hsa04068	http://www.kegg.jp/pathway/hsa04068+C00020%09blue+C00025%09blue
Longevity regulating pathway	8	3	0.0018005	6.3197	0.48615	0.049875	0.375	C00003;C00020;C00575	hsa04211	http://www.kegg.jp/pathway/hsa04211+C00003%09blue+C00020%09blue+C00575%09blue
cGMP-PKG signaling pathway	10	3	0.0036737	5.6066	0.9772	0.078278	0.35714	C00020;C00212;C00575	hsa04022	http://www.kegg.jp/pathway/hsa04022+C00020%09blue+C00212%09red+C00575%09blue
Glutathione metabolism	38	5	0.0079297	4.8371	1	0.10733	0.34266	C00025;C00051;C00072;C00315;C03740	hsa00480	http://www.kegg.jp/pathway/hsa00480+C00025%09blue+C00051%09blue+C00072%09blue+C00315%09red+C03740%09red
Olfactory transduction	8	2	0.027174	3.6055	1	0.19955	0.33333	C00020;C00575	hsa04740	http://www.kegg.jp/pathway/hsa04740+C00020%09blue+C00575%09blue
Parathyroid hormone synthesis, secretion and action	10	2	0.041814	3.1745	1	0.24643	0.33333	C00020;C00575	hsa04928	http://www.kegg.jp/pathway/hsa04928+C00020%09blue+C00575%09blue
Dilated cardiomyopathy	3	1	0.096985	2.3332	1	0.43783	0.33333	C00575	hsa05414	http://www.kegg.jp/pathway/hsa05414+C00575%09blue
Human papillomavirus infection	3	1	0.096985	2.3332	1	0.43783	0.33333	C00575	hsa05165	http://www.kegg.jp/pathway/hsa05165+C00575%09blue
Alanine, aspartate and glutamate metabolism	28	7	2.55e-05	10.575	0.007024	0.0023584	0.31534	C00025;C00042;C00064;C00152;C00158;C00352;C01042	hsa00250	http://www.kegg.jp/pathway/hsa00250+C00025%09blue+C00042%09blue+C00064%09blue+C00152%09blue+C00158%09blue+C00352%09blue+C01042%09red
Renin secretion	17	3	0.017556	4.0424	1	0.16971	0.2963	C00020;C00212;C00575	hsa04924	http://www.kegg.jp/pathway/hsa04924+C00020%09blue+C00212%09red+C00575%09blue
Long-term potentiation	7	2	0.020831	3.8713	1	0.16971	0.28571	C00025;C00575	hsa04720	http://www.kegg.jp/pathway/hsa04720+C00025%09blue+C00575%09blue
Cortisol synthesis and secretion	12	3	0.0064138	5.0493	1	0.093507	0.27778	C00020;C00187;C00575	hsa04927	http://www.kegg.jp/pathway/hsa04927+C00020%09blue+C00187%09red+C00575%09blue
Sphingolipid signaling pathway	15	3	0.012331	4.3957	1	0.13662	0.27586	C00212;C00319;C00836	hsa04071	http://www.kegg.jp/pathway/hsa04071+C00212%09red+C00319%09blue+C00836%09blue
Cushing syndrome	13	3	0.0081371	4.8113	1	0.10733	0.26316	C00020;C00187;C00575	hsa04934	http://www.kegg.jp/pathway/hsa04934+C00020%09blue+C00187%09red+C00575%09blue
cAMP signaling pathway	25	5	0.0011858	6.7374	0.32252	0.049875	0.25926	C00020;C00042;C00186;C00212;C00575	hsa04024	http://www.kegg.jp/pathway/hsa04024+C00020%09blue+C00042%09blue+C00186%09blue+C00212%09red+C00575%09blue
Aldosterone synthesis and secretion	22	4	0.0054285	5.2161	1	0.08545	0.25	C00003;C00020;C00187;C00575	hsa04925	http://www.kegg.jp/pathway/hsa04925+C00003%09blue+C00020%09blue+C00187%09red+C00575%09blue
Insulin secretion	12	2	0.058729	2.8348	1	0.31285	0.25	C00092;C00575	hsa04911	http://www.kegg.jp/pathway/hsa04911+C00092%09blue+C00575%09blue
Oocyte meiosis	4	1	0.12719	2.062	1	0.48935	0.25	C00575	hsa04114	http://www.kegg.jp/pathway/hsa04114+C00575%09blue
Apoptosis	4	1	0.12719	2.062	1	0.48935	0.25	C00319	hsa04210	http://www.kegg.jp/pathway/hsa04210+C00319%09blue
mTOR signaling pathway	4	1	0.12719	2.062	1	0.48935	0.25	C00020	hsa04150	http://www.kegg.jp/pathway/hsa04150+C00020%09blue
Insulin signaling pathway	4	1	0.12719	2.062	1	0.48935	0.25	C00575	hsa04910	http://www.kegg.jp/pathway/hsa04910+C00575%09blue

## Sheet: Top30 pvalue
	Total	Hits	Raw p	-log(p)	Holm adjust	FDR	Impact	compounds	pathway	links
ABC transporters	138	16	9.2e-06	11.597	0.002547	0.0023584	0.11594	C00025;C00051;C00064;C00121;C00140;C00148;C00188;C00212;C00245;C00294;C00315;C00378;C00387;C00392;C00475;C05512	hsa02010	http://www.kegg.jp/pathway/hsa02010+C00025%09blue+C00051%09blue+C00064%09blue+C00121%09blue+C00140%09red+C00148%09red+C00188%09red+C00212%09red+C00245%09blue+C00294%09blue+C00315%09red+C00378%09red+C00387%09blue+C00392%09red+C00475%09red+C05512%09blue
Central carbon metabolism in cancer	37	8	2.08e-05	10.78	0.005743	0.0023584	0.22642	C00025;C00042;C00064;C00092;C00148;C00152;C00158;C00186	hsa05230	http://www.kegg.jp/pathway/hsa05230+C00025%09blue+C00042%09blue+C00064%09blue+C00092%09blue+C00148%09red+C00152%09blue+C00158%09blue+C00186%09blue
Alanine, aspartate and glutamate metabolism	28	7	2.55e-05	10.575	0.007024	0.0023584	0.31534	C00025;C00042;C00064;C00152;C00158;C00352;C01042	hsa00250	http://www.kegg.jp/pathway/hsa00250+C00025%09blue+C00042%09blue+C00064%09blue+C00152%09blue+C00158%09blue+C00352%09blue+C01042%09red
GABAergic synapse	9	4	0.00013091	8.941	0.035869	0.0090655	0.47059	C00025;C00042;C00064;C00575	hsa04727	http://www.kegg.jp/pathway/hsa04727+C00025%09blue+C00042%09blue+C00064%09blue+C00575%09blue
Purine metabolism	95	11	0.00026019	8.2541	0.071032	0.014415	0.21233	C00020;C00064;C00117;C00147;C00212;C00242;C00262;C00294;C00387;C00575;C05512	hsa00230	http://www.kegg.jp/pathway/hsa00230+C00020%09blue+C00064%09blue+C00117%09blue+C00147%09red+C00212%09red+C00242%09blue+C00262%09blue+C00294%09blue+C00387%09blue+C00575%09blue+C05512%09blue
cAMP signaling pathway	25	5	0.0011858	6.7374	0.32252	0.049875	0.25926	C00020;C00042;C00186;C00212;C00575	hsa04024	http://www.kegg.jp/pathway/hsa04024+C00020%09blue+C00042%09blue+C00186%09blue+C00212%09red+C00575%09blue
Glucagon signaling pathway	26	5	0.0014294	6.5505	0.38737	0.049875	0.13636	C00042;C00103;C00158;C00186;C00575	hsa04922	http://www.kegg.jp/pathway/hsa04922+C00042%09blue+C00103%09blue+C00158%09blue+C00186%09blue+C00575%09blue
Longevity regulating pathway	8	3	0.0018005	6.3197	0.48615	0.049875	0.375	C00003;C00020;C00575	hsa04211	http://www.kegg.jp/pathway/hsa04211+C00003%09blue+C00020%09blue+C00575%09blue
Morphine addiction	8	3	0.0018005	6.3197	0.48615	0.049875	0.5	C00020;C00212;C00575	hsa05032	http://www.kegg.jp/pathway/hsa05032+C00020%09blue+C00212%09red+C00575%09blue
Glutamatergic synapse	8	3	0.0018005	6.3197	0.48615	0.049875	0.5	C00025;C00064;C00575	hsa04724	http://www.kegg.jp/pathway/hsa04724+C00025%09blue+C00064%09blue+C00575%09blue
Vitamin B6 metabolism	29	5	0.0023823	6.0397	0.63607	0.05999	0.22388	C00064;C00117;C00279;C00314;C00534	hsa00750	http://www.kegg.jp/pathway/hsa00750+C00064%09blue+C00117%09blue+C00279%09blue+C00314%09blue+C00534%09blue
Alcoholism	10	3	0.0036737	5.6066	0.9772	0.078278	0.21429	C00025;C00212;C00575	hsa05034	http://www.kegg.jp/pathway/hsa05034+C00025%09blue+C00212%09red+C00575%09blue
cGMP-PKG signaling pathway	10	3	0.0036737	5.6066	0.9772	0.078278	0.35714	C00020;C00212;C00575	hsa04022	http://www.kegg.jp/pathway/hsa04022+C00020%09blue+C00212%09red+C00575%09blue
Protein digestion and absorption	47	6	0.0042764	5.4547	1	0.078898	0.12766	C00025;C00064;C00148;C00152;C00188;C00483	hsa04974	http://www.kegg.jp/pathway/hsa04974+C00025%09blue+C00064%09blue+C00148%09red+C00152%09blue+C00188%09red+C00483%09blue
Thyroid hormone synthesis	21	4	0.0045573	5.391	1	0.078898	0.13043	C00051;C00092;C00117;C00575	hsa04918	http://www.kegg.jp/pathway/hsa04918+C00051%09blue+C00092%09blue+C00117%09blue+C00575%09blue
Parkinson disease	21	4	0.0045573	5.391	1	0.078898	0.24242	C00020;C00212;C00575;C04043	hsa05012	http://www.kegg.jp/pathway/hsa05012+C00020%09blue+C00212%09red+C00575%09blue+C04043%09blue
Aldosterone synthesis and secretion	22	4	0.0054285	5.2161	1	0.08545	0.25	C00003;C00020;C00187;C00575	hsa04925	http://www.kegg.jp/pathway/hsa04925+C00003%09blue+C00020%09blue+C00187%09red+C00575%09blue
Pentose phosphate pathway	35	5	0.0055527	5.1935	1	0.08545	0.16915	C00117;C00121;C00257;C00279;C01218	hsa00030	http://www.kegg.jp/pathway/hsa00030+C00117%09blue+C00121%09blue+C00257%09red+C00279%09blue+C01218%09blue
Cortisol synthesis and secretion	12	3	0.0064138	5.0493	1	0.093507	0.27778	C00020;C00187;C00575	hsa04927	http://www.kegg.jp/pathway/hsa04927+C00020%09blue+C00187%09red+C00575%09blue
Glutathione metabolism	38	5	0.0079297	4.8371	1	0.10733	0.34266	C00025;C00051;C00072;C00315;C03740	hsa00480	http://www.kegg.jp/pathway/hsa00480+C00025%09blue+C00051%09blue+C00072%09blue+C00315%09red+C03740%09red
Cushing syndrome	13	3	0.0081371	4.8113	1	0.10733	0.26316	C00020;C00187;C00575	hsa04934	http://www.kegg.jp/pathway/hsa04934+C00020%09blue+C00187%09red+C00575%09blue
Vitamin digestion and absorption	39	5	0.0088585	4.7264	1	0.11154	0.10204	C00003;C00072;C00187;C00378;C00534	hsa04977	http://www.kegg.jp/pathway/hsa04977+C00003%09blue+C00072%09blue+C00187%09red+C00378%09red+C00534%09blue
Regulation of lipolysis in adipocytes	14	3	0.010107	4.5945	1	0.11962	0.17857	C00020;C00212;C00575	hsa04923	http://www.kegg.jp/pathway/hsa04923+C00020%09blue+C00212%09red+C00575%09blue
FoxO signaling pathway	5	2	0.010364	4.5694	1	0.11962	0.4	C00020;C00025	hsa04068	http://www.kegg.jp/pathway/hsa04068+C00020%09blue+C00025%09blue
Sphingolipid signaling pathway	15	3	0.012331	4.3957	1	0.13662	0.27586	C00212;C00319;C00836	hsa04071	http://www.kegg.jp/pathway/hsa04071+C00212%09red+C00319%09blue+C00836%09blue
Arginine and proline metabolism	78	7	0.014398	4.2407	1	0.15113	0.19608	C00025;C00148;C00300;C00315;C01165;C02714;C03564	hsa00330	http://www.kegg.jp/pathway/hsa00330+C00025%09blue+C00148%09red+C00300%09blue+C00315%09red+C01165%09blue+C02714%09blue+C03564%09blue
Mineral absorption	29	4	0.014731	4.2178	1	0.15113	0.11429	C00064;C00148;C00152;C00188	hsa04978	http://www.kegg.jp/pathway/hsa04978+C00064%09blue+C00148%09red+C00152%09blue+C00188%09red
Renin secretion	17	3	0.017556	4.0424	1	0.16971	0.2963	C00020;C00212;C00575	hsa04924	http://www.kegg.jp/pathway/hsa04924+C00020%09blue+C00212%09red+C00575%09blue
Pyruvate metabolism	31	4	0.018545	3.9875	1	0.16971	0.07483	C00042;C00186;C00227;C03451	hsa00620	http://www.kegg.jp/pathway/hsa00620+C00042%09blue+C00186%09blue+C00227%09blue+C03451%09blue
Pyrimidine metabolism	65	6	0.020253	3.8994	1	0.16971	0.20041	C00064;C00106;C00214;C00364;C00380;C00475	hsa00240	http://www.kegg.jp/pathway/hsa00240+C00064%09blue+C00106%09blue+C00214%09blue+C00364%09blue+C00380%09blue+C00475%09red
