# Supplementary material for: N6-methyladenosine facilitates mitochondrial fusion of colorectal cancer cells via induction of GSH synthesis and stabilization of OPA1 mRNA
Source: Natl Sci Rev. 2024 Jan 29;11(3):nwae039. doi: 10.1093/nsr/nwae039 (PMC10977914; doi:10.1093/nsr/nwae039)
Supplement: nwae039_Supplemental_Files [file nwae039_supplemental_files.zip › Tables/Table S3 METTL3 RKO different expression genes.xlsx]

## Sheet: All different genes
Gene ID	Gene Symbol	Type	log2 (RKOKOM3 / RKOWT)	Transcripts ID	RKOKOM3A Expression	RKOKOM3B Expression	RKOWTA Expression	RKOWTB Expression	RKOKOM3 Expression	RKOWT Expression	Pvalue(RKOKOM3 / RKOWT)	GO_C Desc	GO_F Desc	GO_P Desc	KEGG Pathway Desc	KEGG Disease Desc	KEGG Module Desc	KEGG Reaction Desc
60676	PAPPA2	mRNA	-7.21778	BGIR9606_267614+++BGIR9606_267615+++BGIR9606_267616+++BGIR9606_267617+++BGIR9606_273441+++BGIR9606_273442+++URS00008B62D4+++URS00008B69C3+++URS00008B7144+++URS00008B9A78+++URS00008BCBCE+++URS00008BEA17+++URS00009B4063+++URS00009B7210+++URS00009BC5E1+++NM_020318.2+++NM_021936.2+++XM_005245422.3+++XM_011509857.1+++XM_011509858.2+++XM_017002023.1+++XM_017002024.1+++XM_017002025.2+++XR_921907.2	0	0	0.18	0.2	0	0.19	4.50417e-05	GO:0005622///intracellular+++GO:0016324///apical plasma membrane+++GO:0005829///cytosol+++GO:0070062///extracellular exosome+++GO:0005576///extracellular region	GO:0008233///peptidase activity+++GO:0008237///metallopeptidase activity+++GO:0046872///metal ion binding+++GO:0016787///hydrolase activity+++GO:0008270///zinc ion binding+++GO:0004222///metalloendopeptidase activity	GO:0044267///cellular protein metabolic process+++GO:0006508///proteolysis+++GO:0060349///bone morphogenesis+++GO:0009651///response to salt stress+++GO:0001558///regulation of cell growth
4281	MID1	mRNA	-6.55385	BGIR9606_389609+++BGIR9606_389610+++BGIR9606_389611+++BGIR9606_389612+++BGIR9606_389613+++BGIR9606_389614+++BGIR9606_389615+++URS00008B6F72+++URS00008B7237+++URS00008BBC88+++URS00008BF6ED+++URS00009B3B68+++URS00009B7F26+++URS00009BCC97+++URS00009BEE95+++URS00009C01EB+++URS00009C4617+++NM_000381.3+++NM_001098624.2+++NM_001193277.1+++NM_001193278.1+++NM_001193279.1+++NM_001193280.1+++NM_001193281.1…	0	0	0.14	0.21	0	0.175	0.000704103	GO:0005856///cytoskeleton+++GO:0016020///membrane+++GO:0005829///cytosol+++GO:0005819///spindle+++GO:0005874///microtubule+++GO:0016021///integral component of membrane+++GO:0015630///microtubule cytoskeleton+++GO:0005875///microtubule associated complex+++GO:0005737///cytoplasm+++GO:0005881///cytoplasmic microtubule	GO:0046982///protein heterodimerization activity+++GO:0005515///protein binding+++GO:0042802///identical protein binding+++GO:0042803///protein homodimerization activity+++GO:0016740///transferase activity+++GO:0046872///metal ion binding+++GO:0008270///zinc ion binding+++GO:0008017///microtubule binding+++GO:0031625///ubiquitin protein ligase binding+++GO:0051219///phosphoprotein binding	GO:0032874///positive regulation of stress-activated MAPK cascade+++GO:0060333///interferon-gamma-mediated signaling pathway+++GO:0000226///microtubule cytoskeleton organization+++GO:0035372///protein localization to microtubule+++GO:0007026///negative regulation of microtubule depolymerization+++GO:0007389///pattern specification process	04120///Ubiquitin mediated proteolysis	H00583///Opitz-GBBB syndrome		R02480///Cytochrome c apocytochrome-c-lyase Cytochrome c <=> Apocytochrome c + Heme
11228	RASSF8	mRNA	-3.33226	BGIR9606_346434+++BGIR9606_346435+++BGIR9606_346436+++BGIR9606_346437+++URS00008B2764+++URS00008B6F52+++URS00008B777E+++URS00008BED13+++URS00008BFD74+++NM_001164746.1+++NM_001164747.1+++NM_001164748.1+++NM_007211.4+++XM_006719027.2+++XM_006719028.1+++XM_017018746.2+++XM_024448818.1+++XM_024448819.1+++XM_024448820.1+++XM_024448821.1+++XM_024448822.1	0.27	0.42	2.28	6.01	0.345	4.145	3.13667e-14			GO:0034334///adherens junction maintenance+++GO:0007165///signal transduction
23345	SYNE1	mRNA	-3.24316	BGIR9606_311349+++BGIR9606_314704+++BGIR9606_314705+++BGIR9606_314706+++BGIR9606_314707+++BGIR9606_314708+++BGIR9606_314709+++BGIR9606_314710+++BGIR9606_314711+++BGIR9606_314712+++BGIR9606_314713+++BGIR9606_314714+++BGIR9606_314715+++BGIR9606_314716+++BGIR9606_314717+++URS00004CF04D+++URS0000786F7E+++URS00009AF793+++NM_001347701.1+++NM_001347702.1+++NM_033071.3+++NM_182961.3+++XM_006715407.1+++XM…	0.06	0.09	0.56	1.08	0.075	0.82	3.72763e-08	GO:0005730///nucleolus+++GO:0000932///P-body+++GO:0005737///cytoplasm+++GO:0005634///nucleus+++GO:0045211///postsynaptic membrane+++GO:0030017///sarcomere+++GO:0005640///nuclear outer membrane+++GO:0005654///nucleoplasm+++GO:0031965///nuclear membrane+++GO:0005635///nuclear envelope+++GO:0016021///integral component of membrane+++GO:0005856///cytoskeleton+++GO:0005794///Golgi apparatus+++GO:00349…	GO:0005521///lamin binding+++GO:0003723///RNA binding+++GO:0042802///identical protein binding+++GO:0019899///enzyme binding+++GO:0005515///protein binding+++GO:0042803///protein homodimerization activity+++GO:0003779///actin binding+++GO:0051015///actin filament binding	GO:0006997///nucleus organization+++GO:0042692///muscle cell differentiation+++GO:0007283///spermatogenesis+++GO:0090292///nuclear matrix anchoring at nuclear membrane+++GO:0007030///Golgi organization+++GO:0030154///cell differentiation+++GO:0090286///cytoskeletal anchoring at nuclear membrane		H01891///Autosomal recessive spinocerebellar ataxias+++H00563///Emery-Dreifuss muscular dystrophy
286343	LURAP1L	mRNA	-3.17314	BGIR9606_328213+++BGIR9606_328214+++BGIR9606_328215+++BGIR9606_328216+++BGIR9606_328217+++NM_203403.1+++XM_005251443.3	0.19	0.22	2.23	3.39	0.205	2.81	4.83168e-06			GO:0043123///positive regulation of I-kappaB kinase/NF-kappaB signaling
800	CALD1	mRNA	-2.80774	BGIR9606_321868+++URS00008B5D8F+++URS00008BBE84+++URS00008C0330+++URS00009ADF34+++URS00009BD113+++URS0000D590BA+++URS0000D5BCDD+++URS0000D5C1B5+++URS0000D5D008+++URS0000D5DFAA+++NM_004342.6+++NM_033138.3+++NM_033139.3+++NM_033140.3+++NM_033157.3+++XM_017012650.2+++XM_017012652.1+++XM_017012654.2+++XM_024446942.1+++XM_024446943.1+++XR_001744877.2+++XR_001744879.2+++XR_001744880.2+++XR_001744881.2+…	0.17	0.41	1.74	2.98	0.29	2.36	6.30962e-08	GO:0005737///cytoplasm+++GO:0016020///membrane+++GO:0030016///myofibril+++GO:0005856///cytoskeleton+++GO:0005886///plasma membrane+++GO:0043231///intracellular membrane-bounded organelle+++GO:0005829///cytosol+++GO:0015629///actin cytoskeleton+++GO:0030478///actin cap	GO:0003779///actin binding+++GO:0017022///myosin binding+++GO:0005516///calmodulin binding+++GO:0005515///protein binding+++GO:0045296///cadherin binding+++GO:0005523///tropomyosin binding	GO:0006936///muscle contraction	04270///Vascular smooth muscle contraction
4478	MSN	mRNA	-2.77874	BGIR9606_387875+++BGIR9606_387876+++BGIR9606_387877+++BGIR9606_387878+++BGIR9606_387879+++BGIR9606_387880+++BGIR9606_387881+++BGIR9606_387882+++BGIR9606_387883+++BGIR9606_387884+++BGIR9606_390469+++BGIR9606_390470+++BGIR9606_390471+++BGIR9606_390472+++BGIR9606_390473+++URS00008B5756+++URS00008B6798+++URS00008B98C6+++URS00008BCC74+++URS00008BEACE+++URS00009B79AC+++URS00009B9F52+++NM_002444.2+++XM_…	5.66	6.76	47.01	51.53	6.21	49.27	5.50018e-44	GO:0070062///extracellular exosome+++GO:0071944///cell periphery+++GO:0030175///filopodium+++GO:0001931///uropod+++GO:0005634///nucleus+++GO:0048471///perinuclear region of cytoplasm+++GO:0005615///extracellular space+++GO:0005856///cytoskeleton+++GO:0005829///cytosol+++GO:0031982///vesicle+++GO:0016324///apical plasma membrane+++GO:0042995///cell projection+++GO:0072562///blood microparticle+++G…	GO:0019901///protein kinase binding+++GO:0005102///signaling receptor binding+++GO:0003725///double-stranded RNA binding+++GO:0019899///enzyme binding+++GO:0003779///actin binding+++GO:0008092///cytoskeletal protein binding+++GO:0005515///protein binding+++GO:0005200///structural constituent of cytoskeleton+++GO:0050839///cell adhesion molecule binding	GO:2000401///regulation of lymphocyte migration+++GO:0007159///leukocyte cell-cell adhesion+++GO:0061028///establishment of endothelial barrier+++GO:1902115///regulation of organelle assembly+++GO:0070489///T cell aggregation+++GO:0045198///establishment of epithelial cell apical/basal polarity+++GO:0008360///regulation of cell shape+++GO:0071803///positive regulation of podosome assembly+++GO:00…	04810///Regulation of actin cytoskeleton+++05162///Measles+++05205///Proteoglycans in cancer+++04530///Tight junction+++04670///Leukocyte transendothelial migration	H00513///Transient neonatal diabetes mellitus (TNDM)+++H01852///Postaxial polydactyly+++H00480///Non-syndromic X-linked mental retardation
23657	SLC7A11	mRNA	-2.77403	BGIR9606_299715+++BGIR9606_299716+++BGIR9606_299717+++URS0000D5AE79+++NM_014331.3+++XM_011531802.3+++XR_001741190.2+++XR_001741191.2	0.1	0.36	0.7	1.48	0.23	1.09	1.20943e-06	GO:0016020///membrane+++GO:0097449///astrocyte projection+++GO:0016021///integral component of membrane+++GO:0005886///plasma membrane+++GO:0005791///rough endoplasmic reticulum+++GO:0005856///cytoskeleton+++GO:0031526///brush border membrane+++GO:0043231///intracellular membrane-bounded organelle+++GO:0009986///cell surface	GO:0005515///protein binding+++GO:0022857///transmembrane transporter activity+++GO:0015179///L-amino acid transmembrane transporter activity+++GO:0015327///cystine:glutamate antiporter activity	GO:0034599///cellular response to oxidative stress+++GO:0021756///striatum development+++GO:2000211///regulation of glutamate metabolic process+++GO:0034775///glutathione transmembrane transport+++GO:0014070///response to organic cyclic compound+++GO:0060173///limb development+++GO:0006979///response to oxidative stress+++GO:1904717///regulation of AMPA glutamate receptor clustering+++GO:0070527/…	04216///Ferroptosis
360023	ZBTB41	mRNA	-2.65992	BGIR9606_273649+++BGIR9606_273650+++BGIR9606_273664+++URS00008BFAB6+++NR_135153.1+++NM_194314.2+++XM_011509507.3+++XM_017001205.2+++XM_024446754.1+++XR_002956436.1	0.06	0.12	0.36	0.98	0.09	0.67	6.90734e-05	GO:0005634///nucleus	GO:0003677///DNA binding+++GO:0046872///metal ion binding+++GO:0003676///nucleic acid binding+++GO:0000981///DNA-binding transcription factor activity, RNA polymerase II-specific	GO:0006357///regulation of transcription by RNA polymerase II
26137	ZBTB20	mRNA	-2.6487	BGIR9606_286736+++BGIR9606_290913+++BGIR9606_290914+++BGIR9606_290915+++BGIR9606_290916+++BGIR9606_290917+++BGIR9606_290918+++BGIR9606_290919+++BGIR9606_290920+++BGIR9606_290921+++BGIR9606_290922+++BGIR9606_290923+++BGIR9606_290924+++BGIR9606_290925+++BGIR9606_290926+++BGIR9606_290927+++BGIR9606_290928+++BGIR9606_290929+++BGIR9606_290930+++BGIR9606_290931+++BGIR9606_290932+++BGIR9606_290933+++BGI…	0.03	0.03	0.15	0.26	0.03	0.205	1.8076e-05	GO:0005654///nucleoplasm+++GO:0005737///cytoplasm+++GO:0005634///nucleus+++GO:0016604///nuclear body	GO:0044212///transcription regulatory region DNA binding+++GO:0000981///DNA-binding transcription factor activity, RNA polymerase II-specific+++GO:0003677///DNA binding+++GO:0003676///nucleic acid binding+++GO:0046872///metal ion binding+++GO:0001227///DNA-binding transcription repressor activity, RNA polymerase II-specific	GO:0045892///negative regulation of transcription, DNA-templated+++GO:0032760///positive regulation of tumor necrosis factor production+++GO:0045821///positive regulation of glycolytic process+++GO:0071333///cellular response to glucose stimulus+++GO:0010629///negative regulation of gene expression+++GO:0000122///negative regulation of transcription by RNA polymerase II+++GO:0032728///positive re…	04137///Mitophagy - animal+++04140///Autophagy - animal
84830	ADTRP	mRNA	-2.33522	BGIR9606_308701+++BGIR9606_312053+++BGIR9606_312054+++BGIR9606_312055+++BGIR9606_312056+++BGIR9606_312057+++BGIR9606_312058+++BGIR9606_312059+++URS00009B1642+++NM_001143948.1+++NM_032744.3+++XM_005249454.3+++XM_011514956.1+++XM_011514958.2+++XM_011514959.1+++XM_017011377.1+++XR_926322.2	0.5	0.66	2.17	4.38	0.58	3.275	1.31536e-05	GO:0009986///cell surface+++GO:0005886///plasma membrane+++GO:0012505///endomembrane system+++GO:0005901///caveola+++GO:0016020///membrane+++GO:0016021///integral component of membrane	GO:0016787///hydrolase activity	GO:0003332///negative regulation of extracellular matrix constituent secretion+++GO:0002042///cell migration involved in sprouting angiogenesis+++GO:0030195///negative regulation of blood coagulation+++GO:0140052///cellular response to oxidised low-density lipoprotein particle stimulus+++GO:1903038///negative regulation of leukocyte cell-cell adhesion+++GO:0043491///protein kinase B signaling+++G…	04137///Mitophagy - animal+++04140///Autophagy - animal
160418	TMTC3	mRNA	-2.27993	BGIR9606_347685+++BGIR9606_347687+++BGIR9606_347688+++BGIR9606_347689+++BGIR9606_347690+++BGIR9606_347691+++BGIR9606_347692+++BGIR9606_347693+++NM_181783.3+++XM_011537980.2+++XM_011537981.2	0.26	0.36	0.93	2.81	0.31	1.87	6.72984e-06	GO:0005783///endoplasmic reticulum+++GO:0016020///membrane+++GO:0016021///integral component of membrane	GO:0005515///protein binding	GO:1901800///positive regulation of proteasomal protein catabolic process+++GO:0034976///response to endoplasmic reticulum stress	04140///Autophagy - animal+++04137///Mitophagy - animal	H00837///Leber congenital amaurosis (LCR)+++H00418///Bardet-Biedl syndrome (BBS)+++H00538///Senior-Loken syndrome+++H00261///Meckel syndrome (MKS)+++H00537///Nephronophthisis+++H00530///Joubert syndrome+++H01811///Arima syndrome
50640	PNPLA8	mRNA	-2.18369	BGIR9606_317618+++BGIR9606_321550+++BGIR9606_321551+++BGIR9606_321552+++BGIR9606_321553+++BGIR9606_321554+++URS00008BC1A5+++URS00009BE2A2+++NM_001256007.2+++NM_001256008.2+++NM_001256009.2+++NM_001256010.2+++NM_001256011.2+++NM_015723.4+++XM_005250396.5+++XM_011516274.3+++XM_011516275.3+++XM_017012261.2+++XR_001744793.2+++XR_001744795.2+++XR_001744796.2+++XR_001744797.2+++XR_001744798.2	0.26	0.52	1.19	2.88	0.39	2.035	8.6702e-05	GO:0005789///endoplasmic reticulum membrane+++GO:0005783///endoplasmic reticulum+++GO:0048471///perinuclear region of cytoplasm+++GO:0005622///intracellular+++GO:0016021///integral component of membrane+++GO:0000139///Golgi membrane+++GO:0005777///peroxisome+++GO:0005778///peroxisomal membrane+++GO:0005794///Golgi apparatus+++GO:0005737///cytoplasm+++GO:0016020///membrane	GO:0047499///calcium-independent phospholipase A2 activity+++GO:0004622///lysophospholipase activity+++GO:0016787///hydrolase activity+++GO:0004623///phospholipase A2 activity+++GO:0005524///ATP binding	GO:0034638///phosphatidylcholine catabolic process+++GO:0006629///lipid metabolic process+++GO:0001516///prostaglandin biosynthetic process+++GO:0036152///phosphatidylethanolamine acyl-chain remodeling+++GO:0006631///fatty acid metabolic process+++GO:0050482///arachidonic acid secretion+++GO:0008219///cell death+++GO:0046338///phosphatidylethanolamine catabolic process+++GO:0043651///linoleic aci…
79598	CEP97	mRNA	-2.15838	BGIR9606_286494+++NM_001303401.1+++NM_024548.3+++XM_006713743.4+++XM_011513127.1+++XM_017007178.2	0.12	0.13	0.32	1.04	0.125	0.68	0.00123188	GO:0005737///cytoplasm+++GO:0032991///protein-containing complex+++GO:0005856///cytoskeleton+++GO:0005815///microtubule organizing center+++GO:0005829///cytosol+++GO:0005813///centrosome	GO:0005516///calmodulin binding+++GO:0005515///protein binding	GO:1901673///regulation of mitotic spindle assembly+++GO:0097711///ciliary basal body-plasma membrane docking+++GO:1902018///negative regulation of cilium assembly+++GO:0030030///cell projection organization
54809	SAMD9	mRNA	-2.15172	NM_001193307.1+++NM_017654.3	0.28	0.15	0.72	1.53	0.215	1.125	0.000113637	GO:0005829///cytosol+++GO:0005737///cytoplasm+++GO:0043231///intracellular membrane-bounded organelle	GO:0005515///protein binding	GO:0034058///endosomal vesicle fusion
114799	ESCO1	mRNA	-2.08255	BGIR9606_374282+++BGIR9606_374283+++BGIR9606_374284+++BGIR9606_374285+++BGIR9606_374286+++BGIR9606_374287+++BGIR9606_374288+++BGIR9606_374289+++URS00008C0FB4+++NM_052911.2+++XM_011525798.1+++XM_011525799.3+++XR_001753137.2+++XR_001753138.1	0.28	0.38	0.84	2.44	0.33	1.64	0.00030788	GO:0005634///nucleus+++GO:0005694///chromosome+++GO:0005654///nucleoplasm+++GO:0000785///chromatin	GO:0042802///identical protein binding+++GO:0008270///zinc ion binding+++GO:0061733///peptide-lysine-N-acetyltransferase activity+++GO:0016740///transferase activity+++GO:0016746///transferase activity, transferring acyl groups+++GO:0008080///N-acetyltransferase activity+++GO:0016407///acetyltransferase activity+++GO:0046872///metal ion binding	GO:0007049///cell cycle+++GO:0034421///post-translational protein acetylation+++GO:0006275///regulation of DNA replication+++GO:0018394///peptidyl-lysine acetylation+++GO:0007062///sister chromatid cohesion		H00572///ESCO2-related disorders
9821	RB1CC1	mRNA	-2.05234	BGIR9606_326078+++BGIR9606_326079+++URS00009B6036+++URS00009BEC6C+++URS0000D5877A+++URS0000D5B2E6+++URS0000D5CD45+++NM_001083617.1+++NM_014781.4+++XM_011517643.2+++XM_011517644.3+++XM_011517645.2+++XM_011517646.3+++XM_011517647.3+++XM_011517649.3+++XM_017014103.2+++XM_017014104.1+++XM_017014105.2+++XM_017014106.2+++XM_017014107.2+++XM_017014108.2+++XM_017014109.1+++XM_017014110.2+++XM_017014111.2…	0.58	0.82	2.06	4.78	0.7	3.42	1.34484e-07	GO:0034045///phagophore assembly site membrane+++GO:1990316///Atg1/ULK1 kinase complex+++GO:0005829///cytosol+++GO:0005634///nucleus+++GO:0000407///phagophore assembly site+++GO:0005789///endoplasmic reticulum membrane+++GO:0005764///lysosome+++GO:0005737///cytoplasm+++GO:0031965///nuclear membrane+++GO:0019898///extrinsic component of membrane	GO:0032947///protein-containing complex scaffold activity+++GO:0005515///protein binding+++GO:0019901///protein kinase binding	GO:2001237///negative regulation of extrinsic apoptotic signaling pathway+++GO:0007507///heart development+++GO:0043066///negative regulation of apoptotic process+++GO:0000045///autophagosome assembly+++GO:0030242///autophagy of peroxisome+++GO:0001934///positive regulation of protein phosphorylation+++GO:0034727///piecemeal microautophagy of the nucleus+++GO:0001889///liver development+++GO:0000…	04140///Autophagy - animal+++04211///Longevity regulating pathway
10735	STAG2	mRNA	-2.03887	BGIR9606_388882+++BGIR9606_388883+++BGIR9606_388884+++BGIR9606_388885+++BGIR9606_388886+++BGIR9606_388887+++BGIR9606_388888+++BGIR9606_388889+++BGIR9606_391208+++URS00008B45DA+++URS00008C25C6+++NM_001042749.2+++NM_001042750.1+++NM_001042751.1+++NM_001282418.1+++NM_006603.4+++XM_005262357.3+++XM_005262358.2+++XM_005262359.4+++XM_005262360.2+++XM_005262361.2+++XM_006724727.1+++XM_006724728.4+++XM_0…	1.24	1.03	3.22	8.14	1.135	5.68	2.11059e-08	GO:0016363///nuclear matrix+++GO:0008278///cohesin complex+++GO:0005654///nucleoplasm+++GO:0000785///chromatin+++GO:0005829///cytosol+++GO:0005634///nucleus+++GO:0005694///chromosome+++GO:0016020///membrane+++GO:0000775///chromosome, centromeric region+++GO:0097431///mitotic spindle pole	GO:0003682///chromatin binding+++GO:0005515///protein binding	GO:0007049///cell cycle+++GO:0032876///negative regulation of DNA endoreduplication+++GO:0007062///sister chromatid cohesion+++GO:0007059///chromosome segregation+++GO:1901673///regulation of mitotic spindle assembly+++GO:0051301///cell division+++GO:0051321///meiotic cell cycle	04113///Meiosis - yeast+++04111///Cell cycle - yeast+++04110///Cell cycle	H00773///Autosomal dominant mental retardation
7840	ALMS1	mRNA	-2.03158	BGIR9606_275960+++BGIR9606_275961+++BGIR9606_275962+++BGIR9606_275963+++BGIR9606_275964+++BGIR9606_275965+++BGIR9606_275966+++BGIR9606_275967+++BGIR9606_275968+++BGIR9606_275969+++BGIR9606_275970+++BGIR9606_275974+++URS00008B806E+++URS00009C19D4+++URS0000D5F4EF+++NM_015120.4	0.09	0.09	0.25	0.6	0.09	0.425	0.000818986	GO:0005623///cell+++GO:0000922///spindle pole+++GO:0005815///microtubule organizing center+++GO:0042995///cell projection+++GO:0005737///cytoplasm+++GO:0005829///cytosol+++GO:0005856///cytoskeleton+++GO:0005813///centrosome+++GO:0005929///cilium+++GO:0005814///centriole	GO:0003674///molecular_function+++GO:0005515///protein binding+++GO:0051393///alpha-actinin binding	GO:0120162///positive regulation of cold-induced thermogenesis+++GO:0000086///G2/M transition of mitotic cell cycle+++GO:0097711///ciliary basal body-plasma membrane docking+++GO:0010389///regulation of G2/M transition of mitotic cell cycle+++GO:0051492///regulation of stress fiber assembly+++GO:0016197///endosomal transport		H00417///Alstrom syndrome (AS)
3685	ITGAV	mRNA	-2.02214	BGIR9606_278051+++BGIR9606_278052+++BGIR9606_278053+++BGIR9606_278054+++BGIR9606_278055+++BGIR9606_278056+++BGIR9606_278057+++BGIR9606_283201+++BGIR9606_283206+++URS000041D854+++NM_001144999.2+++NM_001145000.2+++NM_002210.4	0.54	0.84	1.9	4.7	0.69	3.3	4.49402e-07	GO:0005887///integral component of plasma membrane+++GO:0034686///integrin alphav-beta8 complex+++GO:0045335///phagocytic vesicle+++GO:0005829///cytosol+++GO:0031258///lamellipodium membrane+++GO:0034685///integrin alphav-beta6 complex+++GO:0009897///external side of plasma membrane+++GO:0034684///integrin alphav-beta5 complex+++GO:0032587///ruffle membrane+++GO:0005925///focal adhesion+++GO:0034…	GO:0005178///integrin binding+++GO:0050431///transforming growth factor beta binding+++GO:0017134///fibroblast growth factor binding+++GO:0005515///protein binding+++GO:0005245///voltage-gated calcium channel activity+++GO:0050840///extracellular matrix binding+++GO:0015026///coreceptor activity+++GO:0019960///C-X3-C chemokine binding+++GO:0031994///insulin-like growth factor I binding+++GO:00020…	GO:0050900///leukocyte migration+++GO:0007229///integrin-mediated signaling pathway+++GO:1901388///regulation of transforming growth factor beta activation+++GO:0052066///entry of symbiont into host cell by promotion of host phagocytosis+++GO:2000536///negative regulation of entry of bacterium into host cell+++GO:0016032///viral process+++GO:0045715///negative regulation of low-density lipoprotei…	04810///Regulation of actin cytoskeleton+++04512///ECM-receptor interaction+++04145///Phagosome+++05414///Dilated cardiomyopathy (DCM)+++05200///Pathways in cancer+++05165///Human papillomavirus infection+++05222///Small cell lung cancer+++05410///Hypertrophic cardiomyopathy (HCM)+++04514///Cell adhesion molecules (CAMs)+++05163///Human cytomegalovirus infection+++05418///Fluid shear stress and a…
84541	KBTBD8	mRNA	-2.00965	BGIR9606_286104+++NM_032505.2+++XM_005264771.3	0.36	0.56	1.05	3.34	0.46	2.195	0.000167598	GO:0005829///cytosol+++GO:0031463///Cul3-RING ubiquitin ligase complex+++GO:0005856///cytoskeleton+++GO:0005819///spindle+++GO:0005794///Golgi apparatus+++GO:0005737///cytoplasm	GO:0005515///protein binding	GO:0014029///neural crest formation+++GO:0006513///protein monoubiquitination+++GO:0014032///neural crest cell development+++GO:0043687///post-translational protein modification+++GO:0006417///regulation of translation
25849	PARM1	mRNA	-1.9995	BGIR9606_294416+++BGIR9606_294417+++BGIR9606_294418+++BGIR9606_294419+++BGIR9606_294420+++BGIR9606_294421+++BGIR9606_294422+++BGIR9606_294423+++BGIR9606_298188+++BGIR9606_298190+++URS000035CBB1+++URS00008B20AA+++NM_015393.3+++XM_011531833.1	0.61	0.69	2.57	3.5	0.65	3.035	5.63236e-08	GO:0000139///Golgi membrane+++GO:0016021///integral component of membrane+++GO:0005886///plasma membrane+++GO:0005829///cytosol+++GO:0016020///membrane+++GO:0005794///Golgi apparatus+++GO:0005634///nucleus+++GO:0005768///endosome+++GO:0010008///endosome membrane+++GO:0043231///intracellular membrane-bounded organelle+++GO:0005770///late endosome+++GO:0005769///early endosome	GO:0009036///type II site-specific deoxyribonuclease activity+++GO:0005524///ATP binding+++GO:0046872///metal ion binding+++GO:0003964///RNA-directed DNA polymerase activity+++GO:0030145///manganese ion binding+++GO:0004674///protein serine/threonine kinase activity	GO:0051973///positive regulation of telomerase activity	04137///Mitophagy - animal+++04140///Autophagy - animal
9585	KIF20B	mRNA	-1.99409	BGIR9606_335395+++BGIR9606_335396+++BGIR9606_335397+++BGIR9606_335398+++BGIR9606_335399+++BGIR9606_335400+++BGIR9606_335401+++BGIR9606_335402+++BGIR9606_335403+++BGIR9606_335404+++BGIR9606_335405+++URS00008B275F+++URS00009B2E8E+++NM_001284259.1+++NM_016195.3	0.43	0.44	1.16	2.98	0.435	2.07	1.38952e-05	GO:0000922///spindle pole+++GO:0005819///spindle+++GO:0005856///cytoskeleton+++GO:0005871///kinesin complex+++GO:0042995///cell projection+++GO:0015630///microtubule cytoskeleton+++GO:0030424///axon+++GO:0005815///microtubule organizing center+++GO:0030426///growth cone+++GO:0016020///membrane+++GO:0005737///cytoplasm+++GO:0005634///nucleus+++GO:0051233///spindle midzone+++GO:0005874///microtubul…	GO:0004385///guanylate kinase activity+++GO:0008017///microtubule binding+++GO:0005524///ATP binding+++GO:0050699///WW domain binding+++GO:0003774///motor activity+++GO:0000166///nucleotide binding+++GO:0003777///microtubule motor activity+++GO:0005515///protein binding+++GO:0008574///ATP-dependent microtubule motor activity, plus-end-directed+++GO:0016887///ATPase activity+++GO:0042803///protein…	GO:1903438///positive regulation of mitotic cytokinetic process+++GO:0046710///GDP metabolic process+++GO:0007165///signal transduction+++GO:2001222///regulation of neuron migration+++GO:0048812///neuron projection morphogenesis+++GO:0090316///positive regulation of intracellular protein transport+++GO:0008284///positive regulation of cell proliferation+++GO:0070201///regulation of establishment …
54800	KLHL24	mRNA	-1.9924	BGIR9606_288113+++BGIR9606_288115+++BGIR9606_288116+++BGIR9606_288117+++BGIR9606_288118+++BGIR9606_288119+++BGIR9606_288120+++BGIR9606_288121+++BGIR9606_288122+++BGIR9606_288123+++BGIR9606_288124+++URS00008B60C9+++URS00008BDD41+++NR_146169.1+++NR_146170.1+++NM_001349413.1+++NM_001349414.1+++NM_001349415.1+++NM_001349416.1+++NM_001349417.1+++NM_001349418.1+++NM_001349419.1+++NM_001349420.1+++NM_00…	0.14	0.15	0.41	0.99	0.145	0.7	0.00143326	GO:0030054///cell junction+++GO:0043204///perikaryon+++GO:0030057///desmosome+++GO:0005912///adherens junction+++GO:0031463///Cul3-RING ubiquitin ligase complex+++GO:0005737///cytoplasm+++GO:0030424///axon+++GO:0042995///cell projection	GO:0005515///protein binding	GO:2000312///regulation of kainate selective glutamate receptor activity+++GO:0051865///protein autoubiquitination+++GO:0016567///protein ubiquitination+++GO:0045109///intermediate filament organization		H00584///Epidermolysis bullosa simplex
23321	TRIM2	mRNA	-1.9706	BGIR9606_296107+++BGIR9606_296108+++BGIR9606_296109+++BGIR9606_296110+++BGIR9606_296111+++BGIR9606_300143+++URS00008BF167+++URS00008C01F4+++NM_001130067.1+++NM_001302692.1+++NM_001302693.1+++NM_001302694.1+++NM_001351054.1+++NM_001351055.1+++NM_001351056.1+++NM_001351057.1+++NM_015271.4+++XM_006714157.1+++XM_006714158.1+++XM_006714160.1+++XM_006714161.1+++XM_006714162.1+++XM_006714165.3+++XM_0115…	0.28	0.64	1.2	2.97	0.46	2.085	8.18799e-05	GO:0005737///cytoplasm	GO:0008270///zinc ion binding+++GO:0061630///ubiquitin protein ligase activity+++GO:0004842///ubiquitin-protein transferase activity+++GO:0005515///protein binding+++GO:0016740///transferase activity+++GO:0046872///metal ion binding	GO:0043523///regulation of neuron apoptotic process+++GO:0016567///protein ubiquitination+++GO:0000209///protein polyubiquitination+++GO:0043161///proteasome-mediated ubiquitin-dependent protein catabolic process		H00264///Charcot-Marie-Tooth disease (CMT)
57534	MIB1	mRNA	-1.95304	BGIR9606_373163+++BGIR9606_373164+++BGIR9606_373165+++BGIR9606_373166+++BGIR9606_373167+++BGIR9606_373168+++BGIR9606_373169+++BGIR9606_373170+++BGIR9606_373171+++BGIR9606_373172+++BGIR9606_373173+++BGIR9606_373174+++BGIR9606_373175+++BGIR9606_373176+++URS00008BBA6F+++URS00008BCC7F+++URS00008BDE03+++NM_020774.3+++XM_011526098.1+++XM_017025873.1+++XM_017025874.1+++XM_017025875.1	0.33	0.54	0.81	2.21	0.435	1.51	6.59795e-05	GO:0016020///membrane+++GO:0005856///cytoskeleton+++GO:0031410///cytoplasmic vesicle+++GO:0005886///plasma membrane+++GO:0014069///postsynaptic density+++GO:0005829///cytosol+++GO:0005815///microtubule organizing center+++GO:0005737///cytoplasm+++GO:0005813///centrosome	GO:0046872///metal ion binding+++GO:0004842///ubiquitin-protein transferase activity+++GO:0005515///protein binding+++GO:0016740///transferase activity+++GO:0008270///zinc ion binding	GO:0007219///Notch signaling pathway+++GO:0016567///protein ubiquitination+++GO:0001756///somitogenesis+++GO:0007507///heart development+++GO:0001568///blood vessel development+++GO:0001947///heart looping+++GO:0001701///in utero embryonic development+++GO:0006897///endocytosis+++GO:0045665///negative regulation of neuron differentiation+++GO:0001841///neural tube formation+++GO:0045807///positiv…
23230	VPS13A	mRNA	-1.94712	BGIR9606_329110+++BGIR9606_329111+++BGIR9606_329112+++BGIR9606_329113+++BGIR9606_329114+++BGIR9606_329115+++BGIR9606_329116+++BGIR9606_329117+++BGIR9606_329118+++BGIR9606_329119+++BGIR9606_329120+++BGIR9606_329121+++BGIR9606_329122+++BGIR9606_329123+++BGIR9606_332003+++URS00008B8E2D+++URS00009BFDB9+++URS0000D58ACB+++NM_001018037.1+++NM_001018038.2+++NM_015186.3+++NM_033305.2+++XR_001746259.1+++XR…	0.27	0.25	0.71	1.81	0.26	1.26	7.08282e-06	GO:0005829///cytosol+++GO:0031045///dense core granule+++GO:0019898///extrinsic component of membrane+++GO:0005622///intracellular	GO:0005515///protein binding	GO:0008104///protein localization+++GO:0006623///protein targeting to vacuole+++GO:0015031///protein transport+++GO:0035176///social behavior+++GO:0006914///autophagy+++GO:0007399///nervous system development+++GO:0007626///locomotory behavior+++GO:0006895///Golgi to endosome transport+++GO:0045053///protein retention in Golgi apparatus	04137///Mitophagy - animal+++04140///Autophagy - animal	H01600///Parkinsonian syndrome+++H00832///Core neuroacanthocytosis syndromes+++H01432///Choreoacanthocytosis
51575	ESF1	mRNA	-1.93991	BGIR9606_381769+++BGIR9606_381770+++BGIR9606_381771+++URS00009ADBE7+++NM_001276380.1+++NM_016649.3+++XM_017027874.2	1.18	1.04	2.98	7.17	1.11	5.075	5.35448e-06	GO:0005654///nucleoplasm+++GO:0005634///nucleus+++GO:0005730///nucleolus+++GO:0005615///extracellular space	GO:0003723///RNA binding	GO:0006364///rRNA processing	04137///Mitophagy - animal+++04140///Autophagy - animal+++04714///Thermogenesis	H00473///Mitochondrial complex I deficiency
80321	CEP70	mRNA	-1.90507	BGIR9606_291699+++BGIR9606_291700+++BGIR9606_291701+++BGIR9606_291702+++BGIR9606_291703+++BGIR9606_291704+++BGIR9606_291705+++BGIR9606_291706+++BGIR9606_291707+++URS00008B88F8+++URS00008BAFA9+++NM_001288964.1+++NM_001288965.1+++NM_001288966.1+++NM_001288967.1+++NM_001320598.1+++NM_001320599.1+++NM_001320600.1+++NM_024491.3+++XM_011513209.3+++XM_017007271.1+++XM_017007272.1+++XM_017007273.1+++XM_0…	0.29	0.7	2.36	3.08	0.495	2.72	0.00155107	GO:0005654///nucleoplasm+++GO:0005856///cytoskeleton+++GO:0005737///cytoplasm+++GO:0005813///centrosome+++GO:0005815///microtubule organizing center+++GO:0005829///cytosol+++GO:0031965///nuclear membrane	GO:0042802///identical protein binding+++GO:0043015///gamma-tubulin binding+++GO:0005515///protein binding	GO:0010389///regulation of G2/M transition of mitotic cell cycle+++GO:0000086///G2/M transition of mitotic cell cycle+++GO:0097711///ciliary basal body-plasma membrane docking+++GO:0070507///regulation of microtubule cytoskeleton organization+++GO:0060271///cilium assembly
1062	CENPE	mRNA	-1.9013	BGIR9606_298866+++BGIR9606_298867+++URS00008BECDF+++NM_001286734.1+++NM_001813.2+++XM_011531544.2+++XM_011531545.2+++XM_011531546.3+++XM_011531547.2+++XM_011531548.2+++XM_011531549.2+++XM_017007659.1	0.17	0.21	0.56	1.15	0.19	0.855	0.000331771	GO:0030496///midbody+++GO:0051233///spindle midzone+++GO:0005828///kinetochore microtubule+++GO:0005654///nucleoplasm+++GO:0015630///microtubule cytoskeleton+++GO:0000775///chromosome, centromeric region+++GO:0005871///kinesin complex+++GO:0016020///membrane+++GO:1990023///mitotic spindle midzone+++GO:0005829///cytosol+++GO:0005737///cytoplasm+++GO:0005856///cytoskeleton+++GO:0000779///condensed …	GO:0005515///protein binding+++GO:0043515///kinetochore binding+++GO:0016887///ATPase activity+++GO:0003774///motor activity+++GO:0000166///nucleotide binding+++GO:0005524///ATP binding+++GO:0008017///microtubule binding+++GO:0003777///microtubule motor activity	GO:0007052///mitotic spindle organization+++GO:0051310///metaphase plate congression+++GO:0045860///positive regulation of protein kinase activity+++GO:0030071///regulation of mitotic metaphase/anaphase transition+++GO:0007079///mitotic chromosome movement towards spindle pole+++GO:0007275///multicellular organism development+++GO:0099606///microtubule plus-end directed mitotic chromosome migrati…		H00269///Primary microcephaly (MCPH)
10733	PLK4	mRNA	-1.88562	BGIR9606_295568+++BGIR9606_295569+++BGIR9606_295570+++BGIR9606_295571+++BGIR9606_295572+++URS0000D5899F+++NM_001190799.1+++NM_001190801.1+++NM_014264.4+++XM_005262701.3+++XM_017007662.1+++XM_017007663.2	0.7	0.7	1.61	4.41	0.7	3.01	0.000104194	GO:0098536///deuterosome+++GO:0005814///centriole+++GO:0005856///cytoskeleton+++GO:0005829///cytosol+++GO:0005634///nucleus+++GO:0032154///cleavage furrow+++GO:0001741///XY body+++GO:0005730///nucleolus+++GO:0005813///centrosome+++GO:0005737///cytoplasm	GO:0005524///ATP binding+++GO:0004674///protein serine/threonine kinase activity+++GO:0016301///kinase activity+++GO:0042802///identical protein binding+++GO:0004672///protein kinase activity+++GO:0005515///protein binding+++GO:0000166///nucleotide binding+++GO:0016740///transferase activity	GO:0046601///positive regulation of centriole replication+++GO:0016310///phosphorylation+++GO:0000086///G2/M transition of mitotic cell cycle+++GO:0007099///centriole replication+++GO:0060707///trophoblast giant cell differentiation+++GO:0097711///ciliary basal body-plasma membrane docking+++GO:0098535///de novo centriole assembly involved in multi-ciliated epithelial cell differentiation+++GO:00…	04068///FoxO signaling pathway	H01880///Autosomal recessive microcephaly and chorioretinopathy
50484	RRM2B	mRNA	-1.88498	BGIR9606_327109+++BGIR9606_327110+++BGIR9606_327111+++BGIR9606_327112+++BGIR9606_327113+++BGIR9606_327114+++BGIR9606_327115+++BGIR9606_327116+++NM_001172477.1+++NM_001172478.1+++NM_015713.4	1.42	1.62	3.95	9.34	1.52	6.645	8.4325e-08	GO:0005737///cytoplasm+++GO:0005634///nucleus+++GO:0005829///cytosol+++GO:0016021///integral component of membrane+++GO:0005654///nucleoplasm+++GO:0005739///mitochondrion+++GO:0016020///membrane	GO:0005515///protein binding+++GO:0016491///oxidoreductase activity+++GO:0004748///ribonucleoside-diphosphate reductase activity, thioredoxin disulfide as acceptor+++GO:0046872///metal ion binding	GO:0014075///response to amine+++GO:0006974///cellular response to DNA damage stimulus+++GO:0055114///oxidation-reduction process+++GO:0006281///DNA repair+++GO:0006260///DNA replication+++GO:0009200///deoxyribonucleoside triphosphate metabolic process+++GO:0001822///kidney development+++GO:0009263///deoxyribonucleotide biosynthetic process+++GO:0006264///mitochondrial DNA replication+++GO:000697…	00230///Purine metabolism+++04115///p53 signaling pathway+++01100///Metabolic pathways+++00983///Drug metabolism - other enzymes+++00480///Glutathione metabolism+++00240///Pyrimidine metabolism	H01390///Mitochondrial neurogastrointestinal encephalomyopathy+++H00469///Mitochondrial DNA depletion syndrome (MDS)+++H01118///Progressive external ophthalmoplegia (PEO)	M00053///Pyrimidine deoxyribonuleotide biosynthesis, CDP/CTP => dCDP/dCTP,dTDP/dTTP	R08364///2'-deoxyribonucleoside-diphosphate:trypanothione-disulfide 2'-oxidoreductase 2'-Deoxyribonucleoside diphosphate + Trypanothione disulfide + H2O <=> Ribonucleoside diphosphate + Trypanothione+++R08363///2'-deoxyribonucleoside-diphosphate:tryparedoxin-disulfide 2'-oxidoreductase 2'-Deoxyribonucleoside diphosphate + Tryparedoxin disulfide + H2O <=> Ribonucleoside diphosphate + Tryparedoxin+…
91351	DDX60L	mRNA	-1.87705	BGIR9606_300333+++BGIR9606_300335+++BGIR9606_300336+++BGIR9606_300337+++BGIR9606_300338+++BGIR9606_300339+++BGIR9606_300340+++BGIR9606_300341+++BGIR9606_300342+++BGIR9606_300343+++BGIR9606_300344+++BGIR9606_300345+++BGIR9606_300346+++BGIR9606_300347+++BGIR9606_300348+++BGIR9606_300349+++BGIR9606_300350+++BGIR9606_300351+++BGIR9606_300352+++BGIR9606_300353+++BGIR9606_300354+++URS00008B5042+++NM_00…	0.15	0.18	0.47	0.91	0.165	0.69	0.00244508		GO:0005524///ATP binding+++GO:0004386///helicase activity+++GO:0000166///nucleotide binding+++GO:0016787///hydrolase activity+++GO:0003723///RNA binding+++GO:0003676///nucleic acid binding
51361	HOOK1	mRNA	-1.87549	BGIR9606_265229+++BGIR9606_265254+++BGIR9606_265255+++NM_015888.4+++XM_006710676.1+++XM_011541562.2+++XM_011541563.1+++XM_017001424.1+++XM_024447520.1+++XR_246271.1+++XR_946665.1	0.52	0.79	1.62	4.19	0.655	2.905	1.6402e-05	GO:0030897///HOPS complex+++GO:0005856///cytoskeleton+++GO:0070695///FHF complex+++GO:0005829///cytosol+++GO:0005813///centrosome+++GO:0015630///microtubule cytoskeleton+++GO:0005737///cytoplasm+++GO:0005874///microtubule	GO:0008017///microtubule binding+++GO:0042802///identical protein binding+++GO:0051959///dynein light intermediate chain binding+++GO:0003779///actin binding+++GO:0005515///protein binding	GO:0030154///cell differentiation+++GO:0008333///endosome to lysosome transport+++GO:0015031///protein transport+++GO:0007030///Golgi organization+++GO:0045022///early endosome to late endosome transport+++GO:0007032///endosome organization+++GO:1905198///manchette assembly+++GO:0007040///lysosome organization+++GO:0031122///cytoplasmic microtubule organization+++GO:0007286///spermatid developmen…
115201	ATG4A	mRNA	-1.83977	BGIR9606_388455+++BGIR9606_388456+++BGIR9606_388457+++BGIR9606_388458+++BGIR9606_388459+++BGIR9606_388460+++BGIR9606_388461+++BGIR9606_388462+++BGIR9606_388463+++NR_135608.1+++NM_001321287.1+++NM_001321288.1+++NM_001321289.1+++NM_001321290.1+++NM_052936.4+++NM_178270.3+++NM_178271.2+++XM_011530842.1	0.69	0.64	1.92	3.84	0.665	2.88	0.0008021	GO:0005737///cytoplasm	GO:0005515///protein binding+++GO:0016787///hydrolase activity+++GO:0008234///cysteine-type peptidase activity+++GO:0008233///peptidase activity+++GO:0004197///cysteine-type endopeptidase activity	GO:0006508///proteolysis+++GO:0000045///autophagosome assembly+++GO:0051697///protein delipidation+++GO:0006914///autophagy+++GO:0015031///protein transport	04136///Autophagy - other+++04138///Autophagy - yeast+++04140///Autophagy - animal
55605	KIF21A	mRNA	-1.8365	BGIR9606_349863+++BGIR9606_349864+++BGIR9606_349865+++NM_001173463.1+++NM_001173464.1+++NM_001173465.1+++NM_017641.3+++XM_005269007.3+++XM_005269008.3+++XM_005269009.3+++XM_005269010.3+++XM_005269011.3+++XM_005269012.3+++XM_005269013.3+++XM_005269014.3+++XM_006719493.3+++XM_006719494.3+++XM_011538556.3+++XM_017019607.2+++XM_017019608.2+++XM_017019609.2+++XM_017019610.2+++XM_017019611.2	0.67	0.52	1.63	3.41	0.595	2.52	7.47782e-06	GO:0005871///kinesin complex+++GO:0005874///microtubule+++GO:0005856///cytoskeleton+++GO:0005829///cytosol+++GO:0005886///plasma membrane+++GO:0005737///cytoplasm	GO:0000166///nucleotide binding+++GO:0005524///ATP binding+++GO:0003777///microtubule motor activity+++GO:0008017///microtubule binding+++GO:0016887///ATPase activity+++GO:0005515///protein binding+++GO:0003774///motor activity	GO:0007018///microtubule-based movement		H00658///Syndromic X-linked mental retardation+++H00838///Congenital fibrosis of the extraocular muscles (CFEOM)
253461	ZBTB38	mRNA	-1.83266	BGIR9606_287291+++BGIR9606_287292+++BGIR9606_287293+++BGIR9606_287294+++BGIR9606_287295+++BGIR9606_287296+++BGIR9606_287297+++BGIR9606_287298+++BGIR9606_287299+++BGIR9606_287300+++BGIR9606_287301+++BGIR9606_287302+++BGIR9606_287303+++BGIR9606_287304+++BGIR9606_287305+++BGIR9606_291740+++BGIR9606_291741+++BGIR9606_291742+++BGIR9606_291744+++BGIR9606_291745+++BGIR9606_291746+++BGIR9606_291747+++BGI…	0.4	0.29	0.88	2.04	0.345	1.46	0.000138573	GO:0072562///blood microparticle+++GO:0005694///chromosome+++GO:0005654///nucleoplasm+++GO:0005634///nucleus	GO:0003700///DNA-binding transcription factor activity+++GO:0046872///metal ion binding+++GO:0000981///DNA-binding transcription factor activity, RNA polymerase II-specific+++GO:0003677///DNA binding+++GO:0008327///methyl-CpG binding+++GO:0042803///protein homodimerization activity+++GO:0003676///nucleic acid binding+++GO:0005515///protein binding	GO:0006355///regulation of transcription, DNA-templated+++GO:0006974///cellular response to DNA damage stimulus+++GO:0045892///negative regulation of transcription, DNA-templated+++GO:0006275///regulation of DNA replication+++GO:0045944///positive regulation of transcription by RNA polymerase II	04137///Mitophagy - animal+++04140///Autophagy - animal
440519	ZNF724	mRNA	-1.83145	BGIR9606_378646+++BGIR9606_378648+++URS00008BF2FE+++NM_001355404.1+++NM_001355405.1+++NM_001355406.1+++XM_024451520.1+++XM_024451521.1	0.53	0.63	1.62	3.26	0.58	2.44	0.000721362	GO:0005634///nucleus	GO:0003676///nucleic acid binding+++GO:0046872///metal ion binding+++GO:0000981///DNA-binding transcription factor activity, RNA polymerase II-specific+++GO:0003677///DNA binding	GO:0006355///regulation of transcription, DNA-templated+++GO:0006357///regulation of transcription by RNA polymerase II
3320	HSP90AA1	mRNA	-1.82227	BGIR9606_359618+++BGIR9606_359620+++BGIR9606_359621+++BGIR9606_359622+++BGIR9606_359623+++BGIR9606_359624+++BGIR9606_359625+++BGIR9606_359626+++BGIR9606_359638+++URS00009BF8B1+++URS00009C3DFE+++URS0000D590B8+++URS0000D5C9C2+++NM_001017963.2+++NM_005348.3+++XM_011536718.2	55.5	46.92	126.07	308.25	51.21	217.16	1.38351e-10	GO:0005737///cytoplasm+++GO:1904813///ficolin-1-rich granule lumen+++GO:0048471///perinuclear region of cytoplasm+++GO:0044294///dendritic growth cone+++GO:0009986///cell surface+++GO:0032991///protein-containing complex+++GO:0070062///extracellular exosome+++GO:0034774///secretory granule lumen+++GO:0005829///cytosol+++GO:0005654///nucleoplasm+++GO:0005634///nucleus+++GO:0042470///melanosome+++G…	GO:0030235///nitric-oxide synthase regulator activity+++GO:0051020///GTPase binding+++GO:0042803///protein homodimerization activity+++GO:0042623///ATPase activity, coupled+++GO:0005524///ATP binding+++GO:0023026///MHC class II protein complex binding+++GO:0097718///disordered domain specific binding+++GO:0030911///TPR domain binding+++GO:0005515///protein binding+++GO:0070182///DNA polymerase bi…	GO:0010389///regulation of G2/M transition of mitotic cell cycle+++GO:0001934///positive regulation of protein phosphorylation+++GO:0019221///cytokine-mediated signaling pathway+++GO:0034605///cellular response to heat+++GO:0009408///response to heat+++GO:0050999///regulation of nitric-oxide synthase activity+++GO:0051973///positive regulation of telomerase activity+++GO:1902949///positive regula…	04657///IL-17 signaling pathway+++04915///Estrogen signaling pathway+++04914///Progesterone-mediated oocyte maturation+++04659///Th17 cell differentiation+++05215///Prostate cancer+++04217///Necroptosis+++04621///NOD-like receptor signaling pathway+++05200///Pathways in cancer+++04151///PI3K-Akt signaling pathway+++04626///Plant-pathogen interaction+++04141///Protein processing in endoplasmic ret…
84128	WDR75	mRNA	-1.81753	BGIR9606_278081+++BGIR9606_278082+++NM_001303096.1+++NM_032168.2+++XM_024453168.1	2.12	2.04	3.87	13.67	2.08	8.77	3.71334e-05	GO:0005654///nucleoplasm+++GO:0005634///nucleus+++GO:0005730///nucleolus	GO:0003723///RNA binding	GO:2000234///positive regulation of rRNA processing+++GO:0006364///rRNA processing+++GO:0042254///ribosome biogenesis+++GO:0045943///positive regulation of transcription by RNA polymerase I	03008///Ribosome biogenesis in eukaryotes
286410	ATP11C	mRNA	-1.81553	BGIR9606_389071+++BGIR9606_391477+++BGIR9606_391478+++BGIR9606_391479+++BGIR9606_391480+++BGIR9606_391481+++BGIR9606_391482+++URS00008B523D+++URS00008B675D+++URS00008BB069+++URS00008BBAC6+++NM_001010986.2+++NM_001353810.1+++NM_001353811.1+++NM_001353812.1+++NM_173694.4+++XM_017029439.2+++XM_017029440.2+++XM_017029441.1+++XM_017029442.1+++XM_017029443.2+++XM_017029445.2+++XM_017029446.2+++XM_01702…	0.38	0.44	0.86	2.54	0.41	1.7	0.000314561	GO:0005765///lysosomal membrane+++GO:0005886///plasma membrane+++GO:0005789///endoplasmic reticulum membrane+++GO:0016021///integral component of membrane+++GO:0016020///membrane+++GO:0005802///trans-Golgi network+++GO:0005783///endoplasmic reticulum+++GO:0055037///recycling endosome	GO:0005524///ATP binding+++GO:0016787///hydrolase activity+++GO:0005515///protein binding+++GO:0004012///phospholipid-translocating ATPase activity+++GO:0046872///metal ion binding+++GO:0000166///nucleotide binding+++GO:0000287///magnesium ion binding	GO:0015914///phospholipid transport+++GO:0045579///positive regulation of B cell differentiation+++GO:0034220///ion transmembrane transport+++GO:0045332///phospholipid translocation+++GO:0002329///pre-B cell differentiation+++GO:0006869///lipid transport	04140///Autophagy - animal+++04137///Mitophagy - animal	H00624///Familial cholestasis
9586	CREB5	mRNA	-1.81482	BGIR9606_315615+++BGIR9606_315616+++BGIR9606_315617+++BGIR9606_315618+++BGIR9606_315619+++BGIR9606_315620+++BGIR9606_315621+++BGIR9606_315622+++BGIR9606_315623+++BGIR9606_315624+++BGIR9606_315625+++BGIR9606_319480+++BGIR9606_319481+++URS00008B6939+++URS00008B6E1A+++URS00008B8F22+++URS00008BE307+++URS00008BEFD3+++NM_001011666.2+++NM_004904.3+++NM_182898.3+++NM_182899.4+++XM_005249906.1+++XM_011515…	0.55	0.46	1.63	2.31	0.505	1.97	1.8547e-06	GO:0070062///extracellular exosome+++GO:0005634///nucleus	GO:0005515///protein binding+++GO:0003700///DNA-binding transcription factor activity+++GO:0046872///metal ion binding+++GO:0003676///nucleic acid binding+++GO:0003677///DNA binding+++GO:0000981///DNA-binding transcription factor activity, RNA polymerase II-specific	GO:0006366///transcription by RNA polymerase II+++GO:0006355///regulation of transcription, DNA-templated+++GO:0045893///positive regulation of transcription, DNA-templated+++GO:0006357///regulation of transcription by RNA polymerase II	04261///Adrenergic signaling in cardiomyocytes+++04931///Insulin resistance+++04022///cGMP-PKG signaling pathway+++04915///Estrogen signaling pathway+++04151///PI3K-Akt signaling pathway+++04714///Thermogenesis+++05034///Alcoholism+++04928///Parathyroid hormone synthesis, secretion and action+++04926///Relaxin signaling pathway+++04211///Longevity regulating pathway+++05203///Viral carcinogenesis…
10210	TOPORS	mRNA	-1.80688	URS00008B42B9+++URS00008B714B+++URS00008BED9A+++NM_001195622.1+++NM_005802.4	0.66	0.78	1.54	4.52	0.72	3.03	0.000173006	GO:0005814///centriole+++GO:0000151///ubiquitin ligase complex+++GO:0000930///gamma-tubulin complex+++GO:0030496///midbody+++GO:0032391///photoreceptor connecting cilium+++GO:0005654///nucleoplasm+++GO:0000922///spindle pole+++GO:0005868///cytoplasmic dynein complex+++GO:0036064///ciliary basal body+++GO:0016605///PML body+++GO:0016607///nuclear speck+++GO:0005634///nucleus	GO:0003677///DNA binding+++GO:0019789///SUMO transferase activity+++GO:0016740///transferase activity+++GO:0061630///ubiquitin protein ligase activity+++GO:0004842///ubiquitin-protein transferase activity+++GO:0044547///DNA topoisomerase binding+++GO:0005515///protein binding+++GO:0046872///metal ion binding+++GO:0003823///antigen binding	GO:0000209///protein polyubiquitination+++GO:0034504///protein localization to nucleus+++GO:0006511///ubiquitin-dependent protein catabolic process+++GO:0006351///transcription, DNA-templated+++GO:0042771///intrinsic apoptotic signaling pathway in response to DNA damage by p53 class mediator+++GO:0043161///proteasome-mediated ubiquitin-dependent protein catabolic process+++GO:0070936///protein K4…		H00527///Retinitis pigmentosa (RP)
9867	PJA2	mRNA	-1.80397	BGIR9606_302847+++BGIR9606_306674+++BGIR9606_306675+++BGIR9606_306677+++BGIR9606_306680+++BGIR9606_306681+++BGIR9606_306682+++URS00008B954E+++URS0000D5B399+++URS0000D5E154+++NM_014819.4+++XM_017010099.2	0.9	0.73	1.88	4.94	0.815	3.41	3.22577e-05	GO:0045202///synapse+++GO:0005783///endoplasmic reticulum+++GO:0045211///postsynaptic membrane+++GO:0000139///Golgi membrane+++GO:0014069///postsynaptic density+++GO:0005886///plasma membrane+++GO:0030054///cell junction+++GO:0045111///intermediate filament cytoskeleton+++GO:0016020///membrane+++GO:0005794///Golgi apparatus+++GO:0005789///endoplasmic reticulum membrane+++GO:0005737///cytoplasm	GO:0034236///protein kinase A catalytic subunit binding+++GO:0046872///metal ion binding+++GO:0061630///ubiquitin protein ligase activity+++GO:0034237///protein kinase A regulatory subunit binding+++GO:0005515///protein binding+++GO:0004842///ubiquitin-protein transferase activity+++GO:0016740///transferase activity	GO:0006954///inflammatory response+++GO:0035329///hippo signaling+++GO:0016567///protein ubiquitination+++GO:1900745///positive regulation of p38MAPK cascade+++GO:0046330///positive regulation of JNK cascade+++GO:0045087///innate immune response+++GO:0043030///regulation of macrophage activation+++GO:0034137///positive regulation of toll-like receptor 2 signaling pathway+++GO:0010738///regulation…	04140///Autophagy - animal+++04137///Mitophagy - animal
55607	PPP1R9A	mRNA	-1.79902	BGIR9606_317085+++BGIR9606_317086+++BGIR9606_317087+++BGIR9606_317088+++BGIR9606_317089+++BGIR9606_317090+++BGIR9606_317091+++BGIR9606_317092+++BGIR9606_321042+++BGIR9606_321046+++URS00008B45EA+++URS00008B7D32+++URS00008BDAE3+++URS00008C065E+++NM_001166160.1+++NM_001166161.1+++NM_001166162.1+++NM_001166163.1+++NM_017650.2+++XM_011516380.1+++XM_011516381.1+++XM_011516382.2+++XM_011516383.1+++XM_01…	0.28	0.22	0.47	1.28	0.25	0.875	0.000613504	GO:0030425///dendrite+++GO:0030027///lamellipodium+++GO:0098871///postsynaptic actin cytoskeleton+++GO:0031594///neuromuscular junction+++GO:0014069///postsynaptic density+++GO:0045202///synapse+++GO:1990761///growth cone lamellipodium+++GO:0043025///neuronal cell body+++GO:0043197///dendritic spine+++GO:0015629///actin cytoskeleton+++GO:0030054///cell junction+++GO:0005856///cytoskeleton+++GO:00…	GO:0008157///protein phosphatase 1 binding+++GO:0019904///protein domain specific binding+++GO:0051020///GTPase binding+++GO:0044325///ion channel binding+++GO:0003779///actin binding+++GO:0005515///protein binding+++GO:0044877///protein-containing complex binding+++GO:0051015///actin filament binding+++GO:0019901///protein kinase binding+++GO:0008022///protein C-terminus binding+++GO:0042803///p…	GO:0007275///multicellular organism development+++GO:0048666///neuron development+++GO:0098974///postsynaptic actin cytoskeleton organization+++GO:0031175///neuron projection development+++GO:0051489///regulation of filopodium assembly+++GO:0097237///cellular response to toxic substance+++GO:0061001///regulation of dendritic spine morphogenesis+++GO:0045860///positive regulation of protein kinase…
64318	NOC3L	mRNA	-1.7954	BGIR9606_338387+++BGIR9606_338388+++BGIR9606_338389+++BGIR9606_338390+++URS00000889C8+++URS00008B4DB6+++NM_022451.10+++XM_017016544.1+++XR_001747181.2+++XR_001747182.2+++XR_002957007.1	1.32	1.41	2.28	9.29	1.365	5.785	0.000164325	GO:0005634///nucleus+++GO:0016607///nuclear speck+++GO:0005730///nucleolus+++GO:0005739///mitochondrion	GO:0000981///DNA-binding transcription factor activity, RNA polymerase II-specific+++GO:0003723///RNA binding+++GO:0003682///chromatin binding	GO:0006357///regulation of transcription by RNA polymerase II+++GO:0045444///fat cell differentiation
53344	CHIC1	mRNA	-1.79415	BGIR9606_387988+++BGIR9606_387989+++BGIR9606_387990+++BGIR9606_387991+++BGIR9606_387992+++BGIR9606_387993+++NM_001039840.3+++NM_001300884.1+++XM_017029582.1+++XM_017029583.1+++XM_017029584.1+++XR_001755699.1	0.2	0.28	0.47	1.53	0.24	1	0.00238913	GO:0005886///plasma membrane+++GO:0031410///cytoplasmic vesicle+++GO:0016021///integral component of membrane+++GO:0016020///membrane	GO:0003964///RNA-directed DNA polymerase activity+++GO:0009036///type II site-specific deoxyribonuclease activity+++GO:0046872///metal ion binding	GO:0006310///DNA recombination+++GO:0032199///reverse transcription involved in RNA-mediated transposition+++GO:0090305///nucleic acid phosphodiester bond hydrolysis+++GO:0032197///transposition, RNA-mediated
10721	POLQ	mRNA	-1.79059	BGIR9606_286832+++BGIR9606_291037+++BGIR9606_291038+++BGIR9606_291039+++BGIR9606_291040+++BGIR9606_291041+++BGIR9606_291042+++BGIR9606_291043+++BGIR9606_291044+++BGIR9606_291045+++BGIR9606_291046+++BGIR9606_291047+++BGIR9606_291048+++BGIR9606_291049+++BGIR9606_291050+++BGIR9606_291051+++BGIR9606_291052+++BGIR9606_291053+++NM_199420.3+++XM_011512343.2+++XM_011512347.2+++XM_011512348.2+++XM_0115123…	0.31	0.25	0.68	1.63	0.28	1.155	0.000349221	GO:0005737///cytoplasm+++GO:0005634///nucleus+++GO:0016020///membrane+++GO:0005694///chromosome+++GO:0005840///ribosome+++GO:0022625///cytosolic large ribosomal subunit+++GO:0042788///polysomal ribosome+++GO:0005654///nucleoplasm	GO:0005524///ATP binding+++GO:0003682///chromatin binding+++GO:0003684///damaged DNA binding+++GO:0003723///RNA binding+++GO:0051575///5'-deoxyribose-5-phosphate lyase activity+++GO:0042802///identical protein binding+++GO:0043142///single-stranded DNA-dependent ATPase activity+++GO:0003887///DNA-directed DNA polymerase activity	GO:0097681///double-strand break repair via alternative nonhomologous end joining+++GO:0006281///DNA repair+++GO:0051260///protein homooligomerization+++GO:0000724///double-strand break repair via homologous recombination+++GO:0006412///translation+++GO:0090305///nucleic acid phosphodiester bond hydrolysis+++GO:0000470///maturation of LSU-rRNA+++GO:0006284///base-excision repair+++GO:0006974///ce…
85465	SELENOI	mRNA	-1.78996	BGIR9606_275097+++BGIR9606_275098+++BGIR9606_275099+++BGIR9606_275100+++BGIR9606_275101+++BGIR9606_275102+++BGIR9606_275103+++BGIR9606_275104+++BGIR9606_275105+++BGIR9606_275106+++BGIR9606_275107+++NR_137633.1+++NM_033505.3	0.96	0.97	2.1	5.87	0.965	3.985	2.00394e-06	GO:0005789///endoplasmic reticulum membrane+++GO:0016021///integral component of membrane+++GO:0005794///Golgi apparatus+++GO:0016020///membrane	GO:0004307///ethanolaminephosphotransferase activity+++GO:0005515///protein binding+++GO:0046872///metal ion binding+++GO:0016780///phosphotransferase activity, for other substituted phosphate groups+++GO:0016740///transferase activity	GO:0006646///phosphatidylethanolamine biosynthetic process+++GO:0008654///phospholipid biosynthetic process+++GO:0006629///lipid metabolic process	01110///Biosynthesis of secondary metabolites+++00564///Glycerophospholipid metabolism+++00565///Ether lipid metabolism+++01100///Metabolic pathways+++00440///Phosphonate and phosphinate metabolism		M00092///Phosphatidylethanolamine (PE) biosynthesis, ethanolamine => PE	R02057///CDPethanolamine:1,2-diacylglycerol ethanolaminephosphotransferase CDP-ethanolamine + 1,2-Diacyl-sn-glycerol <=> CMP + Phosphatidylethanolamine+++R06364///CDPethanolamine:1-alkyl-2-acylglycerol ethanolaminephosphotransferase CDP-ethanolamine + 1-Alkyl-2-acylglycerol <=> CMP + 1-Alkyl-2-acylglycerophosphoethanolamine+++R07384///O-1-Alk-1-enyl-2-acyl-sn-glycero-3-phosphoethanolamine + CMP <…
23347	SMCHD1	mRNA	-1.78961	BGIR9606_372925+++BGIR9606_372926+++BGIR9606_372927+++BGIR9606_372928+++BGIR9606_372929+++BGIR9606_372930+++BGIR9606_372931+++BGIR9606_372932+++BGIR9606_372933+++BGIR9606_372934+++BGIR9606_372935+++BGIR9606_372936+++BGIR9606_372937+++BGIR9606_372938+++BGIR9606_372939+++BGIR9606_372940+++BGIR9606_372941+++BGIR9606_372942+++BGIR9606_372943+++BGIR9606_372944+++BGIR9606_372945+++URS00001F9A1C+++URS00…	0.66	0.55	1.5	3.54	0.605	2.52	3.44531e-06	GO:0016021///integral component of membrane+++GO:0035861///site of double-strand break+++GO:0005694///chromosome+++GO:0001740///Barr body+++GO:0016020///membrane+++GO:0000784///nuclear chromosome, telomeric region	GO:0016887///ATPase activity+++GO:0003677///DNA binding+++GO:0016787///hydrolase activity+++GO:0005515///protein binding+++GO:0005524///ATP binding+++GO:0042803///protein homodimerization activity	GO:0009048///dosage compensation by inactivation of X chromosome+++GO:0006302///double-strand break repair+++GO:0043584///nose development+++GO:0045739///positive regulation of DNA repair+++GO:0006974///cellular response to DNA damage stimulus+++GO:2001034///positive regulation of double-strand break repair via nonhomologous end joining+++GO:0051276///chromosome organization+++GO:0070868///hetero…	04137///Mitophagy - animal+++04140///Autophagy - animal	H00513///Transient neonatal diabetes mellitus (TNDM)+++H01852///Postaxial polydactyly+++H00480///Non-syndromic X-linked mental retardation
10111	RAD50	mRNA	-1.78933	BGIR9606_303359+++BGIR9606_303360+++BGIR9606_303361+++BGIR9606_303362+++BGIR9606_303363+++BGIR9606_303364+++BGIR9606_303365+++BGIR9606_303366+++URS00009C52FF+++NM_005732.3	0.28	0.37	0.7	1.94	0.325	1.32	0.000662046	GO:0016020///membrane+++GO:0005654///nucleoplasm+++GO:0000784///nuclear chromosome, telomeric region+++GO:0000790///nuclear chromatin+++GO:0030870///Mre11 complex+++GO:0000781///chromosome, telomeric region+++GO:0005634///nucleus+++GO:0035861///site of double-strand break+++GO:0000794///condensed nuclear chromosome+++GO:0005694///chromosome	GO:0000014///single-stranded DNA endodeoxyribonuclease activity+++GO:0004003///ATP-dependent DNA helicase activity+++GO:0008408///3'-5' exonuclease activity+++GO:0003677///DNA binding+++GO:0046872///metal ion binding+++GO:0051880///G-quadruplex DNA binding+++GO:0005524///ATP binding+++GO:0016887///ATPase activity+++GO:0000166///nucleotide binding+++GO:0016787///hydrolase activity+++GO:0003691///d…	GO:0016032///viral process+++GO:0033674///positive regulation of kinase activity+++GO:0006302///double-strand break repair+++GO:0006974///cellular response to DNA damage stimulus+++GO:0007131///reciprocal meiotic recombination+++GO:0032206///positive regulation of telomere maintenance+++GO:0000019///regulation of mitotic recombination+++GO:0016233///telomere capping+++GO:0000723///telomere mainte…	03450///Non-homologous end-joining+++04218///Cellular senescence+++03440///Homologous recombination	H01344///Nijmegen syndrome	M00292///MRX complex+++M00291///MRN complex+++M00295///BRCA1-associated genome surveillance complex (BASC)
29110	TBK1	mRNA	-1.78113	URS0000787289+++NM_013254.3+++XM_005268809.1+++XM_005268810.1+++XR_001748674.2	1.13	1.98	3.38	9.23	1.555	6.305	4.06969e-05	GO:0016235///aggresome+++GO:0005737///cytoplasm+++GO:0010008///endosome membrane+++GO:0005654///nucleoplasm+++GO:0005829///cytosol	GO:0000166///nucleotide binding+++GO:0016740///transferase activity+++GO:0004674///protein serine/threonine kinase activity+++GO:0051219///phosphoprotein binding+++GO:0016301///kinase activity+++GO:0003676///nucleic acid binding+++GO:0019903///protein phosphatase binding+++GO:0005524///ATP binding+++GO:0042802///identical protein binding+++GO:0005515///protein binding+++GO:0004672///protein kinas…	GO:0016310///phosphorylation+++GO:0010468///regulation of gene expression+++GO:0050830///defense response to Gram-positive bacterium+++GO:0002218///activation of innate immune response+++GO:0032728///positive regulation of interferon-beta production+++GO:0032480///negative regulation of type I interferon production+++GO:0032479///regulation of type I interferon production+++GO:1901214///regulatio…	04014///Ras signaling pathway+++05168///Herpes simplex infection+++04657///IL-17 signaling pathway+++05169///Epstein-Barr virus infection+++05162///Measles+++04623///Cytosolic DNA-sensing pathway+++04621///NOD-like receptor signaling pathway+++04137///Mitophagy - animal+++05167///Kaposi's sarcoma-associated herpesvirus infection+++04620///Toll-like receptor signaling pathway+++05163///Human cytom…
9497	SLC4A7	mRNA	-1.78061	BGIR9606_288998+++BGIR9606_288999+++BGIR9606_289000+++BGIR9606_289001+++BGIR9606_289002+++BGIR9606_289003+++URS00008B6FEF+++URS00008B8077+++URS00009B44BD+++URS00009B72DB+++NR_135541.1+++NR_135542.1+++NR_135543.1+++NR_135544.1+++NM_001258379.1+++NM_001258380.1+++NM_001321103.1+++NM_001321104.1+++NM_001321105.1+++NM_001321106.1+++NM_001321107.1+++NM_001321108.1+++NM_003615.4+++XM_005265598.5+++XM_0…	0.55	0.85	1.37	4.53	0.7	2.95	6.00611e-05	GO:0016021///integral component of membrane+++GO:0016324///apical plasma membrane+++GO:0031410///cytoplasmic vesicle+++GO:0005887///integral component of plasma membrane+++GO:0045202///synapse+++GO:0042995///cell projection+++GO:0005886///plasma membrane+++GO:0032420///stereocilium+++GO:0016323///basolateral plasma membrane+++GO:0016020///membrane	GO:0008509///anion transmembrane transporter activity+++GO:0008510///sodium:bicarbonate symporter activity+++GO:0015293///symporter activity+++GO:0005452///inorganic anion exchanger activity	GO:0060117///auditory receptor cell development+++GO:0006814///sodium ion transport+++GO:0098656///anion transmembrane transport+++GO:0015698///inorganic anion transport+++GO:0006820///anion transport+++GO:0055085///transmembrane transport+++GO:0015701///bicarbonate transport+++GO:0051453///regulation of intracellular pH+++GO:0006811///ion transport
10333	TLR6	mRNA	-1.77277	BGIR9606_297638+++URS00008B8201+++NM_006068.4+++XM_005262637.5+++XM_011513613.3+++XM_011513614.3+++XM_024453873.1	0.32	0.33	0.87	1.7	0.325	1.285	0.000469794	GO:0016021///integral component of membrane+++GO:0043235///receptor complex+++GO:0031410///cytoplasmic vesicle+++GO:0016020///membrane+++GO:0005622///intracellular+++GO:0005886///plasma membrane+++GO:0005887///integral component of plasma membrane+++GO:0035355///Toll-like receptor 2-Toll-like receptor 6 protein complex+++GO:0045121///membrane raft+++GO:0030670///phagocytic vesicle membrane+++GO:0…	GO:0035663///Toll-like receptor 2 binding+++GO:0005515///protein binding+++GO:0004888///transmembrane signaling receptor activity+++GO:0001540///amyloid-beta binding+++GO:0005102///signaling receptor binding+++GO:0042802///identical protein binding+++GO:0071723///lipopeptide binding+++GO:0038023///signaling receptor activity+++GO:0046982///protein heterodimerization activity	GO:0006955///immune response+++GO:0038124///toll-like receptor TLR6:TLR2 signaling pathway+++GO:0002376///immune system process+++GO:0007250///activation of NF-kappaB-inducing kinase activity+++GO:0032493///response to bacterial lipoprotein+++GO:1900017///positive regulation of cytokine production involved in inflammatory response+++GO:0046209///nitric oxide metabolic process+++GO:0043123///posit…	04620///Toll-like receptor signaling pathway+++05152///Tuberculosis+++05142///Chagas disease (American trypanosomiasis)+++04145///Phagosome
79692	ZNF322	mRNA	-1.77186	BGIR9606_312327+++BGIR9606_312328+++BGIR9606_312329+++BGIR9606_312330+++BGIR9606_312331+++BGIR9606_312332+++BGIR9606_312333+++BGIR9606_312334+++URS00001E828D+++URS00008B732F+++NM_001242797.1+++NM_001242798.1+++NM_001242799.1+++NM_024639.4	0.4	0.6	1.06	2.98	0.5	2.02	0.000597053	GO:0005829///cytosol+++GO:0005813///centrosome+++GO:0016020///membrane+++GO:0070062///extracellular exosome+++GO:0005634///nucleus	GO:0035326///enhancer binding+++GO:0046872///metal ion binding+++GO:0000981///DNA-binding transcription factor activity, RNA polymerase II-specific+++GO:0042803///protein homodimerization activity+++GO:0003700///DNA-binding transcription factor activity	GO:1902459///positive regulation of stem cell population maintenance+++GO:0006351///transcription, DNA-templated+++GO:0006355///regulation of transcription, DNA-templated
545	ATR	mRNA	-1.77106	BGIR9606_291795+++BGIR9606_291797+++BGIR9606_291798+++BGIR9606_291799+++BGIR9606_291800+++BGIR9606_291801+++BGIR9606_291802+++BGIR9606_291803+++BGIR9606_291804+++BGIR9606_291805+++BGIR9606_291806+++BGIR9606_291807+++URS00003369D6+++URS00008B3394+++URS00008B8CE7+++URS00008B9E84+++NM_001184.3+++NM_001354579.1+++XM_011512924.1+++XM_011512925.1+++XR_001740179.2+++XR_001740180.2+++XR_001740181.2+++XR_…	0.28	0.24	0.56	1.6	0.26	1.08	0.000842621	GO:0005694///chromosome+++GO:0005794///Golgi apparatus+++GO:0005654///nucleoplasm+++GO:0016605///PML body	GO:0009036///type II site-specific deoxyribonuclease activity+++GO:0032407///MutSalpha complex binding+++GO:0004672///protein kinase activity+++GO:0004674///protein serine/threonine kinase activity+++GO:0003677///DNA binding+++GO:0032405///MutLalpha complex binding+++GO:0046872///metal ion binding+++GO:0003964///RNA-directed DNA polymerase activity+++GO:0005524///ATP binding	GO:0070198///protein localization to chromosome, telomeric region+++GO:0007275///multicellular organism development+++GO:0008156///negative regulation of DNA replication+++GO:1900034///regulation of cellular response to heat+++GO:0006281///DNA repair+++GO:0000077///DNA damage checkpoint+++GO:0032199///reverse transcription involved in RNA-mediated transposition+++GO:0043517///positive regulation …	04115///p53 signaling pathway+++05166///HTLV-I infection+++03460///Fanconi anemia pathway+++04110///Cell cycle+++04214///Apoptosis - fly+++05165///Human papillomavirus infection+++04218///Cellular senescence	H00992///Seckel syndrome+++H00037///Alveolar rhabdomyosarcoma	M00691///DNA damage-induced cell cycle checkpoints
1836	SLC26A2	mRNA	-1.7564	BGIR9606_303852+++URS00008BB414+++NM_000112.3+++XM_017009191.2	0.36	0.3	0.79	1.86	0.33	1.325	0.000202219	GO:0005887///integral component of plasma membrane+++GO:0016021///integral component of membrane+++GO:0016020///membrane+++GO:0070062///extracellular exosome+++GO:0005886///plasma membrane+++GO:0031528///microvillus membrane+++GO:0016324///apical plasma membrane	GO:0019531///oxalate transmembrane transporter activity+++GO:0015108///chloride transmembrane transporter activity+++GO:0015301///anion:anion antiporter activity+++GO:0015106///bicarbonate transmembrane transporter activity+++GO:0008271///secondary active sulfate transmembrane transporter activity+++GO:0015116///sulfate transmembrane transporter activity	GO:1902358///sulfate transmembrane transport+++GO:0042391///regulation of membrane potential+++GO:0055085///transmembrane transport+++GO:1902476///chloride transmembrane transport+++GO:0019532///oxalate transport+++GO:0015701///bicarbonate transport+++GO:0001503///ossification+++GO:0006811///ion transport+++GO:0050428///3'-phosphoadenosine 5'-phosphosulfate biosynthetic process+++GO:0008272///sul…		H00476///Multiple epiphyseal dysplasia (MED)+++H02065///Achondrogenesis type IB+++H02064///Atelosteogenesis+++H00515///The DTDST-related disorders+++H02063///Diastrophic dysplasia
23325	WASHC4	mRNA	-1.75601	BGIR9606_348042+++BGIR9606_348043+++BGIR9606_348044+++BGIR9606_348045+++BGIR9606_348046+++BGIR9606_348047+++BGIR9606_348048+++BGIR9606_348049+++BGIR9606_348050+++BGIR9606_348051+++BGIR9606_348052+++BGIR9606_348053+++BGIR9606_348054+++BGIR9606_348055+++BGIR9606_348056+++NM_001293640.1+++NM_015275.2+++XM_011538073.3+++XM_011538074.2+++XM_011538077.3+++XM_017019082.2+++XR_001748639.2+++XR_001748640.…	0.42	0.41	1	2.28	0.415	1.64	0.000294742	GO:0031083///BLOC-1 complex+++GO:0005768///endosome+++GO:0005654///nucleoplasm+++GO:0005769///early endosome+++GO:0071203///WASH complex	GO:0003677///DNA binding	GO:0016197///endosomal transport+++GO:0007032///endosome organization+++GO:0015031///protein transport	04144///Endocytosis	H00768///Nonsyndromic autosomal recessive mental retardation (NS-ARMR)
1456	CSNK1G3	mRNA	-1.74937	BGIR9606_303169+++BGIR9606_303170+++BGIR9606_303171+++BGIR9606_303172+++BGIR9606_303173+++NM_001031812.3+++NM_001044723.2+++NM_001270572.1+++NM_001270573.1+++NM_001270574.1+++NM_004384.4+++XM_005271891.2+++XM_005271892.3+++XM_005271894.3+++XM_005271895.3+++XM_005271896.2+++XM_017009057.2+++XM_017009059.1+++XM_017009060.1+++XM_017009061.2+++XM_017009062.1+++XM_017009063.2+++XM_017009064.2+++XM_017…	0.61	0.9	1.89	4.1	0.755	2.995	6.53054e-05	GO:0005886///plasma membrane+++GO:0005737///cytoplasm	GO:0000166///nucleotide binding+++GO:0016740///transferase activity+++GO:0004672///protein kinase activity+++GO:0005524///ATP binding+++GO:0016301///kinase activity+++GO:0004674///protein serine/threonine kinase activity	GO:0006897///endocytosis+++GO:0006468///protein phosphorylation+++GO:0018107///peptidyl-threonine phosphorylation+++GO:0006464///cellular protein modification process+++GO:0090263///positive regulation of canonical Wnt signaling pathway+++GO:0007165///signal transduction+++GO:0018105///peptidyl-serine phosphorylation+++GO:0016310///phosphorylation+++GO:0016055///Wnt signaling pathway	04341///Hedgehog signaling pathway - fly+++04340///Hedgehog signaling pathway
51735	RAPGEF6	mRNA	-1.74466	BGIR9606_307082+++BGIR9606_307083+++BGIR9606_307084+++BGIR9606_307085+++BGIR9606_307086+++BGIR9606_307087+++BGIR9606_307088+++BGIR9606_307089+++BGIR9606_307090+++BGIR9606_307091+++BGIR9606_307092+++BGIR9606_307093+++BGIR9606_307094+++BGIR9606_307095+++BGIR9606_307096+++BGIR9606_307097+++BGIR9606_307098+++BGIR9606_307099+++BGIR9606_307100+++BGIR9606_307101+++BGIR9606_307102+++BGIR9606_307103+++BGI…	0.18	0.25	0.6	1.12	0.215	0.86	0.000822336	GO:0016324///apical plasma membrane+++GO:0030139///endocytic vesicle+++GO:0005829///cytosol+++GO:0005813///centrosome+++GO:0005737///cytoplasm+++GO:0005886///plasma membrane+++GO:0016020///membrane	GO:0070300///phosphatidic acid binding+++GO:0030742///GTP-dependent protein binding+++GO:0005515///protein binding+++GO:0017016///Ras GTPase binding+++GO:0005085///guanyl-nucleotide exchange factor activity	GO:0007264///small GTPase mediated signal transduction+++GO:0072659///protein localization to plasma membrane+++GO:0007165///signal transduction+++GO:0043087///regulation of GTPase activity+++GO:0030033///microvillus assembly+++GO:0007265///Ras protein signal transduction+++GO:0090557///establishment of endothelial intestinal barrier+++GO:0043547///positive regulation of GTPase activity	04530///Tight junction+++04015///Rap1 signaling pathway
130507	UBR3	mRNA	-1.74324	BGIR9606_277689+++BGIR9606_277691+++BGIR9606_277692+++BGIR9606_277693+++BGIR9606_277695+++BGIR9606_277700+++BGIR9606_277701+++URS00008B2DFF+++NM_172070.3+++XM_005246299.4+++XM_005246300.4+++XM_006712268.4+++XM_006712269.3+++XM_006712270.3+++XM_006712271.4+++XM_011510604.2+++XM_017003356.2+++XM_017003357.1+++XM_017003358.1+++XM_017003359.1+++XR_922841.2	0.55	0.47	1.12	2.93	0.51	2.025	5.62748e-05	GO:0016021///integral component of membrane+++GO:0005737///cytoplasm+++GO:0000151///ubiquitin ligase complex+++GO:0016020///membrane	GO:0016740///transferase activity+++GO:0061630///ubiquitin protein ligase activity+++GO:0004842///ubiquitin-protein transferase activity+++GO:0046872///metal ion binding+++GO:0008270///zinc ion binding	GO:0042048///olfactory behavior+++GO:0071596///ubiquitin-dependent protein catabolic process via the N-end rule pathway+++GO:0001967///suckling behavior+++GO:0007608///sensory perception of smell+++GO:0006511///ubiquitin-dependent protein catabolic process+++GO:0009792///embryo development ending in birth or egg hatching+++GO:0001701///in utero embryonic development+++GO:0016567///protein ubiquit…	04140///Autophagy - animal+++04137///Mitophagy - animal
23287	AGTPBP1	mRNA	-1.74177	BGIR9606_329241+++BGIR9606_329242+++BGIR9606_332070+++BGIR9606_332071+++BGIR9606_332072+++BGIR9606_332073+++BGIR9606_332074+++BGIR9606_332075+++BGIR9606_332076+++BGIR9606_332077+++BGIR9606_332078+++BGIR9606_332079+++BGIR9606_332080+++BGIR9606_332081+++BGIR9606_332082+++BGIR9606_332083+++URS00008B4209+++URS00009C2303+++NM_001286715.1+++NM_001286717.1+++NM_001330701.1+++NM_015239.2+++XM_005251848.2…	0.5	0.42	0.92	2.69	0.46	1.805	0.00120527	GO:0005737///cytoplasm+++GO:0005739///mitochondrion+++GO:0005829///cytosol+++GO:0005634///nucleus+++GO:0043231///intracellular membrane-bounded organelle+++GO:0005730///nucleolus	GO:0004181///metallocarboxypeptidase activity+++GO:0016787///hydrolase activity+++GO:0008233///peptidase activity+++GO:0004180///carboxypeptidase activity+++GO:0008270///zinc ion binding+++GO:0015631///tubulin binding+++GO:0046872///metal ion binding+++GO:0008237///metallopeptidase activity	GO:0021702///cerebellar Purkinje cell differentiation+++GO:0007628///adult walking behavior+++GO:0035610///protein side chain deglutamylation+++GO:0050905///neuromuscular process+++GO:0035609///C-terminal protein deglutamylation+++GO:0060041///retina development in camera-type eye+++GO:0021549///cerebellum development+++GO:0007005///mitochondrion organization+++GO:0021680///cerebellar Purkinje ce…	04137///Mitophagy - animal+++04140///Autophagy - animal
85444	LRRCC1	mRNA	-1.74131	BGIR9606_324041+++BGIR9606_324042+++BGIR9606_324043+++BGIR9606_324044+++BGIR9606_324045+++BGIR9606_324046+++BGIR9606_324047+++NM_001349636.1+++NM_001349637.1+++NM_001349638.1+++NM_001349639.1+++NM_033402.4+++XM_005251320.3+++XM_017013920.1+++XM_017013921.1+++XM_017013922.1+++XM_017013923.1+++XM_017013925.1+++XM_017013926.1+++XM_017013927.1+++XM_017013928.1+++XR_002956650.1	0.72	1.02	2.05	4.56	0.87	3.305	9.67909e-05	GO:0005856///cytoskeleton+++GO:0005737///cytoplasm+++GO:0005814///centriole+++GO:0005813///centrosome		GO:0007049///cell cycle+++GO:0051301///cell division
6655	SOS2	mRNA	-1.73799	BGIR9606_358519+++BGIR9606_358536+++NM_006939.3	0.26	0.27	0.75	1.33	0.265	1.04	0.00162762	GO:0000786///nucleosome+++GO:0005829///cytosol	GO:0005089///Rho guanyl-nucleotide exchange factor activity+++GO:0005085///guanyl-nucleotide exchange factor activity+++GO:0046982///protein heterodimerization activity+++GO:0003677///DNA binding+++GO:0005515///protein binding	GO:0051056///regulation of small GTPase mediated signal transduction+++GO:0035023///regulation of Rho protein signal transduction+++GO:0007186///G protein-coupled receptor signaling pathway+++GO:0007264///small GTPase mediated signal transduction+++GO:0051057///positive regulation of small GTPase mediated signal transduction+++GO:0043065///positive regulation of apoptotic process	05205///Proteoglycans in cancer+++04917///Prolactin signaling pathway+++04910///Insulin signaling pathway+++05206///MicroRNAs in cancer+++04010///MAPK signaling pathway+++05034///Alcoholism+++04810///Regulation of actin cytoskeleton+++04068///FoxO signaling pathway+++04650///Natural killer cell mediated cytotoxicity+++05215///Prostate cancer+++01522///Endocrine resistance+++05213///Endometrial ca…	H01738///Noonan syndrome+++H01250///Hereditary gingival fibromatosis (HGF)+++H00523///Noonan syndrome and related disorders
8411	EEA1	mRNA	-1.73448	BGIR9606_351002+++BGIR9606_351003+++BGIR9606_351004+++BGIR9606_351005+++BGIR9606_351006+++BGIR9606_351007+++BGIR9606_351008+++BGIR9606_351009+++BGIR9606_351022+++URS00009B891E+++URS00009B9FE1+++URS0000D59AC8+++URS0000D5BDC2+++NM_003566.3+++XM_011538814.2+++XM_011538815.2+++XM_017020018.1	0.33	0.34	0.71	2.02	0.335	1.365	0.000417625	GO:0005829///cytosol+++GO:0045202///synapse+++GO:0044308///axonal spine+++GO:0055037///recycling endosome+++GO:0070062///extracellular exosome+++GO:0031901///early endosome membrane+++GO:0019897///extrinsic component of plasma membrane+++GO:0005769///early endosome+++GO:0005969///serine-pyruvate aminotransferase complex+++GO:0031410///cytoplasmic vesicle+++GO:0005768///endosome+++GO:0016020///mem…	GO:0003676///nucleic acid binding+++GO:0005545///1-phosphatidylinositol binding+++GO:0008270///zinc ion binding+++GO:0005515///protein binding+++GO:0042803///protein homodimerization activity+++GO:0046872///metal ion binding+++GO:0030742///GTP-dependent protein binding+++GO:0005516///calmodulin binding	GO:0016189///synaptic vesicle to endosome fusion+++GO:0006906///vesicle fusion+++GO:0006897///endocytosis+++GO:0045022///early endosome to late endosome transport	04145///Phagosome+++05152///Tuberculosis+++04144///Endocytosis
7718	ZNF165	mRNA	-1.73132	BGIR9606_309146+++BGIR9606_309147+++URS0000D59F74+++NM_003447.3+++XM_017011258.1+++XM_017011259.1+++XM_017011260.1+++XM_017011261.2+++XM_017011262.1	0.83	1.25	3.55	5.14	1.04	4.345	0.000805529	GO:0005634///nucleus	GO:0005515///protein binding+++GO:0003677///DNA binding+++GO:0000981///DNA-binding transcription factor activity, RNA polymerase II-specific+++GO:0046872///metal ion binding+++GO:0003700///DNA-binding transcription factor activity+++GO:0003676///nucleic acid binding	GO:0006357///regulation of transcription by RNA polymerase II+++GO:0006355///regulation of transcription, DNA-templated
348654	GEN1	mRNA	-1.73111	BGIR9606_274976+++BGIR9606_274977+++BGIR9606_274978+++BGIR9606_274979+++BGIR9606_274980+++NM_001130009.2+++NM_182625.4+++XM_005262613.4+++XM_006712005.3+++XM_011532820.2+++XM_011532821.2+++XM_011532822.2	0.35	0.43	0.78	2.31	0.39	1.545	0.0010978	GO:0005654///nucleoplasm+++GO:0005813///centrosome+++GO:0005634///nucleus	GO:0000400///four-way junction DNA binding+++GO:0046872///metal ion binding+++GO:0000287///magnesium ion binding+++GO:0004520///endodeoxyribonuclease activity+++GO:0017108///5'-flap endonuclease activity+++GO:0003697///single-stranded DNA binding+++GO:0016787///hydrolase activity+++GO:0008311///double-stranded DNA 3'-5' exodeoxyribonuclease activity+++GO:0003690///double-stranded DNA binding+++GO…	GO:0000738///DNA catabolic process, exonucleolytic+++GO:0072422///signal transduction involved in DNA damage checkpoint+++GO:0031297///replication fork processing+++GO:0000724///double-strand break repair via homologous recombination+++GO:0071140///resolution of mitotic recombination intermediates+++GO:0070914///UV-damage excision repair+++GO:0000737///DNA catabolic process, endonucleolytic+++GO:…
10403	NDC80	mRNA	-1.72957	BGIR9606_372922+++BGIR9606_372923+++BGIR9606_372924+++URS00008BAFB6+++NM_006101.2	0.89	1.52	2.42	7.06	1.205	4.74	0.000946012	GO:0005694///chromosome+++GO:0031262///Ndc80 complex+++GO:0005829///cytosol+++GO:0000778///condensed nuclear chromosome kinetochore+++GO:0005813///centrosome+++GO:0005634///nucleus+++GO:0000776///kinetochore+++GO:0000775///chromosome, centromeric region+++GO:0000942///condensed nuclear chromosome outer kinetochore+++GO:0005654///nucleoplasm+++GO:0016020///membrane+++GO:0000777///condensed chromos…	GO:0042802///identical protein binding+++GO:0005515///protein binding	GO:0051383///kinetochore organization+++GO:1905342///positive regulation of protein localization to kinetochore+++GO:0000070///mitotic sister chromatid segregation+++GO:0000278///mitotic cell cycle+++GO:0051315///attachment of mitotic spindle microtubules to kinetochore+++GO:0007059///chromosome segregation+++GO:0008608///attachment of spindle microtubules to kinetochore+++GO:0007049///cell cycle…
9044	BTAF1	mRNA	-1.7263	NM_003972.2+++XM_011540326.2+++XM_011540327.2+++XM_011540328.2+++XM_011540329.3+++XM_017016877.1+++XM_017016878.2+++XM_017016879.2+++XM_017016880.2+++XM_017016881.2+++XR_246113.3	0.74	0.59	1.5	3.82	0.665	2.66	2.06216e-05	GO:0005654///nucleoplasm+++GO:0043231///intracellular membrane-bounded organelle+++GO:0005634///nucleus	GO:0003677///DNA binding+++GO:0005515///protein binding+++GO:0016787///hydrolase activity+++GO:0004386///helicase activity+++GO:0003700///DNA-binding transcription factor activity+++GO:0005524///ATP binding+++GO:0000166///nucleotide binding	GO:0045892///negative regulation of transcription, DNA-templated+++GO:0035562///negative regulation of chromatin binding
54891	INO80D	mRNA	-1.72465	BGIR9606_283558+++BGIR9606_283560+++BGIR9606_283563+++BGIR9606_283578+++BGIR9606_283579+++NM_017759.4+++XM_011511369.3+++XM_011511370.2+++XM_011511371.2+++XM_011511373.3+++XM_011511375.2+++XM_011511376.2	0.11	0.14	0.3	0.75	0.125	0.525	0.00124286	GO:0005654///nucleoplasm+++GO:0005634///nucleus		GO:0016579///protein deubiquitination+++GO:0006310///DNA recombination+++GO:0006974///cellular response to DNA damage stimulus+++GO:0006281///DNA repair	04140///Autophagy - animal+++04137///Mitophagy - animal
1362	CPD	mRNA	-1.72341	BGIR9606_368634+++BGIR9606_368635+++BGIR9606_368636+++BGIR9606_368637+++BGIR9606_368638+++BGIR9606_368639+++BGIR9606_368640+++BGIR9606_368641+++BGIR9606_368642+++BGIR9606_368643+++BGIR9606_368644+++NM_001199775.1+++NM_001304.4	1.11	0.99	2.23	6.23	1.05	4.23	3.14244e-06	GO:0005886///plasma membrane+++GO:0070062///extracellular exosome+++GO:0016021///integral component of membrane+++GO:0016020///membrane+++GO:0005615///extracellular space	GO:0004185///serine-type carboxypeptidase activity+++GO:0008270///zinc ion binding+++GO:0004181///metallocarboxypeptidase activity	GO:0006518///peptide metabolic process+++GO:0016485///protein processing	04140///Autophagy - animal+++04137///Mitophagy - animal
64167	ERAP2	mRNA	-1.71752	BGIR9606_302714+++BGIR9606_306488+++NR_137637.1+++NM_001130140.2+++NM_001329229.1+++NM_001329233.1+++NM_022350.4+++XM_011543544.2+++XR_001742179.2	0.73	0.71	1.85	3.75	0.72	2.8	2.1716e-05	GO:0005737///cytoplasm+++GO:0005788///endoplasmic reticulum lumen+++GO:0016021///integral component of membrane+++GO:0005789///endoplasmic reticulum membrane+++GO:0016020///membrane+++GO:0005783///endoplasmic reticulum	GO:0004177///aminopeptidase activity+++GO:0042277///peptide binding+++GO:0070006///metalloaminopeptidase activity+++GO:0016787///hydrolase activity+++GO:0008270///zinc ion binding+++GO:0046872///metal ion binding+++GO:0008233///peptidase activity+++GO:0004175///endopeptidase activity+++GO:0008237///metallopeptidase activity	GO:0008217///regulation of blood pressure+++GO:0043171///peptide catabolic process+++GO:0002376///immune system process+++GO:0002474///antigen processing and presentation of peptide antigen via MHC class I+++GO:0006508///proteolysis+++GO:0002250///adaptive immune response+++GO:0019885///antigen processing and presentation of endogenous peptide antigen via MHC class I
25836	NIPBL	mRNA	-1.71458	BGIR9606_301340+++BGIR9606_301341+++BGIR9606_301342+++BGIR9606_301343+++URS00008B7515+++NM_015384.4+++NM_133433.3+++XM_005248280.3+++XM_005248282.5+++XM_006714467.2+++XM_006714468.2+++XM_011514015.1+++XM_017009329.1+++XM_017009330.2+++XM_017009331.1	0.5	0.27	0.85	2.1	0.385	1.475	0.000230863	GO:0005694///chromosome+++GO:0005654///nucleoplasm+++GO:0032116///SMC loading complex+++GO:0090694///Scc2-Scc4 cohesin loading complex+++GO:0005634///nucleus+++GO:0070062///extracellular exosome+++GO:0000790///nuclear chromatin+++GO:0000785///chromatin+++GO:0032039///integrator complex+++GO:0000228///nuclear chromosome	GO:0042826///histone deacetylase binding+++GO:0005515///protein binding+++GO:0047485///protein N-terminus binding+++GO:0003682///chromatin binding+++GO:0036033///mediator complex binding+++GO:0070087///chromo shadow domain binding+++GO:0008022///protein C-terminus binding	GO:0042471///ear morphogenesis+++GO:0007605///sensory perception of sound+++GO:0035136///forelimb morphogenesis+++GO:0034088///maintenance of mitotic sister chromatid cohesion+++GO:0061038///uterus morphogenesis+++GO:0040018///positive regulation of multicellular organism growth+++GO:0003151///outflow tract morphogenesis+++GO:0048703///embryonic viscerocranium morphogenesis+++GO:0000122///negativ…	04111///Cell cycle - yeast	H00631///Cornelia de Lange syndrome (CdLS)
285172	FAM126B	mRNA	-1.70985	BGIR9606_278316+++BGIR9606_283464+++BGIR9606_283466+++BGIR9606_283467+++BGIR9606_283468+++BGIR9606_283469+++BGIR9606_283470+++BGIR9606_283471+++BGIR9606_283472+++BGIR9606_283473+++BGIR9606_283474+++URS00008B997A+++NM_001321618.1+++NM_001321619.1+++NM_001321621.1+++NM_001321622.1+++NM_001321623.1+++NM_001321624.1+++NM_001321625.1+++NM_001321626.1+++NM_001321627.1+++NM_001321628.1+++NM_001321629.1+…	0.3	0.37	0.69	1.91	0.335	1.3	0.000283084	GO:0005829///cytosol+++GO:0005737///cytoplasm+++GO:0005886///plasma membrane+++GO:0016020///membrane+++GO:0005622///intracellular	GO:0005515///protein binding	GO:0072659///protein localization to plasma membrane+++GO:0046854///phosphatidylinositol phosphorylation		H00679///Hypomyelinating leukodystrophy
84295	PHF6	mRNA	-1.70719	BGIR9606_388992+++BGIR9606_388993+++BGIR9606_388994+++BGIR9606_388995+++BGIR9606_389009+++URS00008BA7D2+++NM_001015877.1+++NM_032335.3+++NM_032458.2	0.91	1.4	2.7	7.32	1.155	5.01	6.17304e-05	GO:0000775///chromosome, centromeric region+++GO:0005694///chromosome+++GO:0005730///nucleolus+++GO:0005634///nucleus+++GO:0000777///condensed chromosome kinetochore+++GO:0005654///nucleoplasm+++GO:0000776///kinetochore	GO:0097110///scaffold protein binding+++GO:0043021///ribonucleoprotein complex binding+++GO:0051219///phosphoprotein binding+++GO:0043565///sequence-specific DNA binding+++GO:0003677///DNA binding+++GO:0042826///histone deacetylase binding+++GO:0015631///tubulin binding+++GO:0001227///DNA-binding transcription repressor activity, RNA polymerase II-specific+++GO:0019899///enzyme binding+++GO:00468…	GO:0001835///blastocyst hatching+++GO:0000122///negative regulation of transcription by RNA polymerase II
3572	IL6ST	mRNA	-1.70017	BGIR9606_305549+++BGIR9606_305550+++BGIR9606_305551+++BGIR9606_305552+++BGIR9606_305553+++BGIR9606_305554+++BGIR9606_305555+++BGIR9606_305556+++BGIR9606_305557+++BGIR9606_305558+++BGIR9606_305559+++BGIR9606_305560+++BGIR9606_305561+++BGIR9606_305562+++URS00005C19BF+++URS00008B2334+++URS00008BE1E8+++URS00008BF021+++URS00009AF040+++URS00009C278A+++NR_120480.1+++NM_001190981.1+++NM_002184.3+++NM_175…	0.59	0.58	1.45	3.44	0.585	2.445	1.63905e-05	GO:0030425///dendrite+++GO:0005576///extracellular region+++GO:0043235///receptor complex+++GO:0009897///external side of plasma membrane+++GO:0016021///integral component of membrane+++GO:0005615///extracellular space+++GO:0070110///ciliary neurotrophic factor receptor complex+++GO:0005900///oncostatin-M receptor complex+++GO:0043025///neuronal cell body+++GO:0016020///membrane+++GO:0070062///ex…	GO:0004923///leukemia inhibitory factor receptor activity+++GO:0004915///interleukin-6 receptor activity+++GO:0019838///growth factor binding+++GO:0004921///interleukin-11 receptor activity+++GO:0019970///interleukin-11 binding+++GO:0042802///identical protein binding+++GO:0042803///protein homodimerization activity+++GO:0005515///protein binding+++GO:0005138///interleukin-6 receptor binding+++GO…	GO:0070106///interleukin-27-mediated signaling pathway+++GO:0019221///cytokine-mediated signaling pathway+++GO:0008284///positive regulation of cell proliferation+++GO:0005977///glycogen metabolic process+++GO:0070104///negative regulation of interleukin-6-mediated signaling pathway+++GO:0007165///signal transduction+++GO:0048711///positive regulation of astrocyte differentiation+++GO:0008593///r…	04630///Jak-STAT signaling pathway+++04659///Th17 cell differentiation+++04550///Signaling pathways regulating pluripotency of stem cells+++05167///Kaposi's sarcoma-associated herpesvirus infection+++04060///Cytokine-cytokine receptor interaction+++05200///Pathways in cancer+++05203///Viral carcinogenesis
54629	MINDY2	mRNA	-1.69911	BGIR9606_360817+++BGIR9606_360818+++BGIR9606_360819+++BGIR9606_360820+++BGIR9606_360821+++BGIR9606_360822+++BGIR9606_360823+++BGIR9606_360824+++BGIR9606_360825+++BGIR9606_360826+++BGIR9606_360827+++BGIR9606_360828+++URS000050D5C5+++URS0000587618+++URS00008B416E+++URS00008B5B86+++URS00008C2B33+++NM_001040450.2+++NM_001040453.2+++XM_011521687.2+++XM_011521688.2+++XM_011521689.2+++XM_011521690.2+++X…	0.16	0.35	0.49	0.95	0.255	0.72	0.00204901	GO:0005829///cytosol+++GO:0005654///nucleoplasm	GO:0071796///K6-linked polyubiquitin modification-dependent protein binding+++GO:0004843///thiol-dependent ubiquitin-specific protease activity+++GO:0071795///K11-linked polyubiquitin modification-dependent protein binding+++GO:0016807///cysteine-type carboxypeptidase activity+++GO:0016787///hydrolase activity+++GO:0008233///peptidase activity+++GO:0036459///thiol-dependent ubiquitinyl hydrolase …	GO:0008150///biological_process+++GO:0071108///protein K48-linked deubiquitination+++GO:0006508///proteolysis	04137///Mitophagy - animal+++04140///Autophagy - animal
2589	GALNT1	mRNA	-1.695	BGIR9606_373405+++BGIR9606_373406+++URS0000D56D37+++NM_020474.3	1.27	1.29	2.82	7.07	1.28	4.945	2.83232e-05	GO:0005576///extracellular region+++GO:0032580///Golgi cisterna membrane+++GO:0016020///membrane+++GO:0005789///endoplasmic reticulum membrane+++GO:0005794///Golgi apparatus+++GO:0000139///Golgi membrane+++GO:0016021///integral component of membrane+++GO:0048471///perinuclear region of cytoplasm	GO:0030145///manganese ion binding+++GO:0046872///metal ion binding+++GO:0030246///carbohydrate binding+++GO:0016740///transferase activity+++GO:0004653///polypeptide N-acetylgalactosaminyltransferase activity+++GO:0016757///transferase activity, transferring glycosyl groups	GO:0006493///protein O-linked glycosylation+++GO:0006486///protein glycosylation+++GO:0018243///protein O-linked glycosylation via threonine+++GO:0016266///O-glycan processing+++GO:0018242///protein O-linked glycosylation via serine	01100///Metabolic pathways+++00512///Mucin type O-glycan biosynthesis	H00020///Colorectal cancer+++H01193///Familial tumoral calcinosis (FTC)+++H01439///Williams-Beuren syndrome	M00056///O-glycan biosynthesis, mucin type core	R05907///UDP-N-acetyl-D-galactosamine + [Protein]-L-serine <=> UDP + Tn antigen
324	APC	mRNA	-1.69144	BGIR9606_302932+++BGIR9606_302933+++BGIR9606_302934+++BGIR9606_302935+++URS00009B2698+++URS00009B42FA+++URS00009BEA0B+++URS00009BFE77+++NM_000038.5+++NM_001127510.2+++NM_001127511.2+++NM_001354895.1+++NM_001354896.1+++NM_001354897.1+++NM_001354898.1+++NM_001354899.1+++NM_001354900.1+++NM_001354901.1+++NM_001354902.1+++NM_001354903.1+++NM_001354904.1+++NM_001354905.1+++NM_001354906.1	0.24	0.19	0.59	1.02	0.215	0.805	0.000313735	GO:0030877///beta-catenin destruction complex+++GO:0032587///ruffle membrane+++GO:0005813///centrosome+++GO:0005654///nucleoplasm+++GO:0016342///catenin complex+++GO:0048471///perinuclear region of cytoplasm+++GO:1990909///Wnt signalosome+++GO:0000776///kinetochore+++GO:0030027///lamellipodium+++GO:0005874///microtubule+++GO:0005923///bicellular tight junction+++GO:0005886///plasma membrane+++GO:…	GO:0031625///ubiquitin protein ligase binding+++GO:0051010///microtubule plus-end binding+++GO:0019901///protein kinase binding+++GO:0070840///dynein complex binding+++GO:0019887///protein kinase regulator activity+++GO:0008013///beta-catenin binding+++GO:0045295///gamma-catenin binding+++GO:0008017///microtubule binding+++GO:0042802///identical protein binding	GO:0065003///protein-containing complex assembly+++GO:0032886///regulation of microtubule-based process+++GO:0070830///bicellular tight junction assembly+++GO:0120162///positive regulation of cold-induced thermogenesis+++GO:0043065///positive regulation of apoptotic process+++GO:0008285///negative regulation of cell proliferation+++GO:0006974///cellular response to DNA damage stimulus+++GO:005126…	05226///Gastric cancer+++05217///Basal cell carcinoma+++05200///Pathways in cancer+++05213///Endometrial cancer+++05166///HTLV-I infection+++05224///Breast cancer+++05206///MicroRNAs in cancer+++05210///Colorectal cancer+++04934///Cushing's syndrome+++05225///Hepatocellular carcinoma+++04310///Wnt signaling pathway+++04810///Regulation of actin cytoskeleton+++04550///Signaling pathways regulating…	H00018///Gastric cancer+++H00044///Cancer of the anal canal+++H01667///Medulloblastoma+++H01025///Familial adenomatous polyposis+++H02049///Bilateral macronodular adrenal hyperplasia (BMAH)+++H00047///Gallbladder cancer+++H00020///Colorectal cancer+++H01431///Cushing's syndrome+++H00017///Esophageal cancer
9937	DCLRE1A	mRNA	-1.69061	BGIR9606_338881+++BGIR9606_338882+++URS00008C1ADE+++NM_001271816.1+++NM_014881.4+++XM_006718090.1+++XM_011540429.1	0.4	0.61	0.99	2.82	0.505	1.905	0.0017898	GO:0000784///nuclear chromosome, telomeric region+++GO:0001650///fibrillar center+++GO:0005654///nucleoplasm+++GO:0005634///nucleus	GO:0035312///5'-3' exodeoxyribonuclease activity+++GO:0003684///damaged DNA binding	GO:0006974///cellular response to DNA damage stimulus+++GO:0031848///protection from non-homologous end joining at telomere+++GO:0090305///nucleic acid phosphodiester bond hydrolysis+++GO:0006281///DNA repair+++GO:0036297///interstrand cross-link repair+++GO:0051301///cell division+++GO:0006303///double-strand break repair via nonhomologous end joining+++GO:0007049///cell cycle
54443	ANLN	mRNA	-1.69057	NM_001284301.2+++NM_001284302.2+++NM_018685.4+++XM_006715746.2+++XM_006715747.4+++XM_017012354.2+++XM_017012355.2+++XM_017012356.2	2.33	2.28	5.8	11.74	2.305	8.77	4.59997e-08	GO:0099738///cell cortex region+++GO:0030496///midbody+++GO:0005654///nucleoplasm+++GO:0005826///actomyosin contractile ring+++GO:0005938///cell cortex+++GO:0032059///bleb+++GO:0005856///cytoskeleton+++GO:0005634///nucleus+++GO:0015629///actin cytoskeleton+++GO:0005737///cytoplasm+++GO:0042995///cell projection	GO:0017049///GTP-Rho binding+++GO:0005515///protein binding+++GO:0003779///actin binding+++GO:0045296///cadherin binding	GO:0000281///mitotic cytokinesis+++GO:1904498///protein localization to mitotic actomyosin contractile ring+++GO:0002244///hematopoietic progenitor cell differentiation+++GO:1904172///positive regulation of bleb assembly+++GO:0031106///septin ring organization+++GO:0051301///cell division+++GO:0000915///actomyosin contractile ring assembly+++GO:0090521///glomerular visceral epithelial cell migrat…		H00626///Focal segmental glomerulosclerosis
96459	FNIP1	mRNA	-1.68761	BGIR9606_307105+++BGIR9606_307106+++BGIR9606_307107+++BGIR9606_307108+++BGIR9606_307109+++BGIR9606_307110+++BGIR9606_307111+++BGIR9606_307112+++BGIR9606_307113+++BGIR9606_307114+++BGIR9606_307115+++BGIR9606_307116+++BGIR9606_307117+++BGIR9606_307118+++BGIR9606_307119+++BGIR9606_307120+++NM_001008738.2+++NM_001346113.1+++NM_001346114.1+++NM_133372.2	0.53	0.4	0.95	2.66	0.465	1.805	0.000500755	GO:0005737///cytoplasm	GO:0051087///chaperone binding+++GO:0005085///guanyl-nucleotide exchange factor activity+++GO:0042030///ATPase inhibitor activity+++GO:0005515///protein binding	GO:0002327///immature B cell differentiation+++GO:0001932///regulation of protein phosphorylation+++GO:0031334///positive regulation of protein complex assembly+++GO:0033138///positive regulation of peptidyl-serine phosphorylation+++GO:0000122///negative regulation of transcription by RNA polymerase II+++GO:0038202///TORC1 signaling+++GO:0043154///negative regulation of cysteine-type endopeptidas…	04150///mTOR signaling pathway
51430	SUCO	mRNA	-1.68099	BGIR9606_267572+++BGIR9606_267573+++BGIR9606_267574+++BGIR9606_267575+++BGIR9606_267576+++URS00009BD11B+++NM_001282750.1+++NM_001282751.1+++NM_014283.4+++NM_016227.3+++XM_006711374.2+++XM_006711375.2+++XM_006711376.1+++XR_001737220.1+++XR_921826.2	0.44	0.47	1.09	2.13	0.455	1.61	0.000425852	GO:0005783///endoplasmic reticulum+++GO:0030867///rough endoplasmic reticulum membrane+++GO:0005737///cytoplasm+++GO:0016020///membrane+++GO:0005791///rough endoplasmic reticulum+++GO:0016021///integral component of membrane		GO:0046850///regulation of bone remodeling+++GO:0007275///multicellular organism development+++GO:0034975///protein folding in endoplasmic reticulum+++GO:0001503///ossification+++GO:0032967///positive regulation of collagen biosynthetic process+++GO:0045669///positive regulation of osteoblast differentiation
114882	OSBPL8	mRNA	-1.679	BGIR9606_350807+++BGIR9606_350808+++BGIR9606_350809+++BGIR9606_350810+++BGIR9606_350811+++BGIR9606_350812+++BGIR9606_350813+++BGIR9606_350814+++NM_001003712.1+++NM_001319652.1+++NM_001319653.1+++NM_001319655.1+++NM_020841.4+++XM_005268621.5+++XM_006719224.3+++XM_011537855.3+++XM_011537856.3+++XM_011537857.3+++XM_017018768.2+++XM_017018769.2+++XM_024448829.1	2.09	3.44	5.65	15.2	2.765	10.425	9.70073e-07	GO:0043231///intracellular membrane-bounded organelle+++GO:0016020///membrane+++GO:0005789///endoplasmic reticulum membrane+++GO:0005829///cytosol+++GO:0005783///endoplasmic reticulum+++GO:0016021///integral component of membrane+++GO:0032541///cortical endoplasmic reticulum+++GO:0005634///nucleus+++GO:0031965///nuclear membrane	GO:0015248///sterol transporter activity+++GO:0070273///phosphatidylinositol-4-phosphate binding+++GO:0001786///phosphatidylserine binding+++GO:0015485///cholesterol binding+++GO:0005548///phospholipid transporter activity+++GO:0008289///lipid binding+++GO:0032934///sterol binding	GO:0046326///positive regulation of glucose import+++GO:0032148///activation of protein kinase B activity+++GO:0045444///fat cell differentiation+++GO:0030336///negative regulation of cell migration+++GO:0006869///lipid transport+++GO:0036150///phosphatidylserine acyl-chain remodeling+++GO:0046628///positive regulation of insulin receptor signaling pathway+++GO:0010891///negative regulation of se…	04137///Mitophagy - animal+++04140///Autophagy - animal
23376	UFL1	mRNA	-1.6782	BGIR9606_310376+++URS00009C1F37+++NM_015323.4	0.6	0.77	1.52	3.69	0.685	2.605	0.000346274	GO:0005737///cytoplasm+++GO:0005783///endoplasmic reticulum+++GO:0043005///neuron projection+++GO:0005829///cytosol+++GO:0005789///endoplasmic reticulum membrane+++GO:0032991///protein-containing complex+++GO:0016020///membrane	GO:0016740///transferase activity+++GO:0071568///UFM1 transferase activity+++GO:0005515///protein binding	GO:0008284///positive regulation of cell proliferation+++GO:0032434///regulation of proteasomal ubiquitin-dependent protein catabolic process+++GO:0043066///negative regulation of apoptotic process+++GO:0060252///positive regulation of glial cell proliferation+++GO:0031397///negative regulation of protein ubiquitination+++GO:0032880///regulation of protein localization+++GO:0001649///osteoblast d…
5611	DNAJC3	mRNA	-1.67372	BGIR9606_353510+++BGIR9606_353511+++BGIR9606_353512+++BGIR9606_355286+++URS000065AC51+++URS00007855C9+++URS00008B76FC+++URS00008B86CF+++URS00008BA34A+++URS00008C2BC6+++URS00009BB049+++URS00009C4891+++NM_006260.4+++XM_011521104.3+++XM_011521105.2+++XM_017020674.2+++XM_017020675.2	2.12	1.78	4.17	10.7	1.95	7.435	1.74355e-06	GO:0070062///extracellular exosome+++GO:0005783///endoplasmic reticulum+++GO:0005576///extracellular region+++GO:0035578///azurophil granule lumen+++GO:0005737///cytoplasm+++GO:0005829///cytosol+++GO:0005788///endoplasmic reticulum lumen+++GO:0016020///membrane+++GO:0005790///smooth endoplasmic reticulum+++GO:1903561///extracellular vesicle	GO:0051082///unfolded protein binding+++GO:0051087///chaperone binding+++GO:0019901///protein kinase binding+++GO:0004860///protein kinase inhibitor activity+++GO:0051787///misfolded protein binding	GO:1903912///negative regulation of endoplasmic reticulum stress-induced eIF2 alpha phosphorylation+++GO:0043066///negative regulation of apoptotic process+++GO:0036494///positive regulation of translation initiation in response to endoplasmic reticulum stress+++GO:0051603///proteolysis involved in cellular protein catabolic process+++GO:0036498///IRE1-mediated unfolded protein response+++GO:0043…	05164///Influenza A+++04141///Protein processing in endoplasmic reticulum
7153	TOP2A	mRNA	-1.67239	URS00009B82AC+++NM_001067.3+++XM_005257632.1+++XM_011525165.2	1.38	0.98	2.75	6.23	1.18	4.49	8.07875e-06	GO:0005730///nucleolus+++GO:0019035///viral integration complex+++GO:0032991///protein-containing complex+++GO:0000228///nuclear chromosome+++GO:0005634///nucleus+++GO:0009330///DNA topoisomerase complex (ATP-hydrolyzing)+++GO:0005814///centriole+++GO:0005654///nucleoplasm+++GO:1990904///ribonucleoprotein complex+++GO:0005737///cytoplasm+++GO:0000793///condensed chromosome	GO:0005524///ATP binding+++GO:0005080///protein kinase C binding+++GO:0008144///drug binding+++GO:0003677///DNA binding+++GO:0003682///chromatin binding+++GO:0003723///RNA binding+++GO:0000287///magnesium ion binding+++GO:0042826///histone deacetylase binding+++GO:0008301///DNA binding, bending+++GO:0061505///DNA topoisomerase II activity+++GO:0042803///protein homodimerization activity+++GO:0008…	GO:0006265///DNA topological change+++GO:0048511///rhythmic process+++GO:0040016///embryonic cleavage+++GO:0007059///chromosome segregation+++GO:0006259///DNA metabolic process+++GO:0000819///sister chromatid segregation+++GO:0002244///hematopoietic progenitor cell differentiation+++GO:0042752///regulation of circadian rhythm+++GO:0030261///chromosome condensation+++GO:0043065///positive regulati…	01524///Platinum drug resistance
1657	DMXL1	mRNA	-1.66916	BGIR9606_303089+++BGIR9606_303090+++BGIR9606_303091+++BGIR9606_303092+++BGIR9606_303093+++BGIR9606_303094+++BGIR9606_303095+++URS00008B5654+++URS00008B5B44+++URS00008B9455+++URS00009BBC7E+++URS00009C13F7+++NM_001290321.2+++NM_001290322.2+++NM_001349239.1+++NM_001349240.1+++NM_005509.5+++XM_005271909.4+++XM_005271910.5+++XM_005271912.2+++XM_011543212.2+++XM_011543213.2+++XM_011543214.2+++XM_011543…	0.16	0.17	0.36	0.91	0.165	0.635	0.00215163	GO:0043291///RAVE complex	GO:0042803///protein homodimerization activity	GO:0007035///vacuolar acidification	04137///Mitophagy - animal+++04140///Autophagy - animal
79772	MCTP1	mRNA	-1.66709	BGIR9606_306425+++BGIR9606_306426+++BGIR9606_306427+++BGIR9606_306428+++BGIR9606_306429+++BGIR9606_306430+++BGIR9606_306431+++BGIR9606_306432+++URS00004D2AE5+++URS00008B7229+++URS00008B90E0+++URS00009BE990+++NM_001002796.3+++NM_001297777.1+++NM_024717.5+++XM_005272082.5+++XM_005272090.4+++XM_006714692.4+++XM_011543649.3+++XM_011543650.2+++XM_017009855.2+++XM_017009856.1+++XM_017009857.1+++XM_0170…	0.83	1	1.94	4.86	0.915	3.4	0.0001146	GO:0016021///integral component of membrane+++GO:0030672///synaptic vesicle membrane+++GO:0031410///cytoplasmic vesicle+++GO:0005789///endoplasmic reticulum membrane+++GO:0005768///endosome+++GO:0016020///membrane+++GO:0005783///endoplasmic reticulum+++GO:0055037///recycling endosome+++GO:0045202///synapse+++GO:0030054///cell junction	GO:0005544///calcium-dependent phospholipid binding+++GO:0005509///calcium ion binding	GO:0019722///calcium-mediated signaling+++GO:0030336///negative regulation of cell migration+++GO:0046928///regulation of neurotransmitter secretion+++GO:0048168///regulation of neuronal synaptic plasticity+++GO:0045806///negative regulation of endocytosis+++GO:1902883///negative regulation of response to oxidative stress
11127	KIF3A	mRNA	-1.66652	BGIR9606_307154+++BGIR9606_307155+++BGIR9606_307156+++URS0000213F63+++URS0000811BC5+++URS0000811DD5+++URS0000811E92+++NM_001300791.1+++NM_001300792.1+++NM_007054.6+++XM_006714526.4+++XM_017008995.2+++XM_017008996.2	0.4	0.55	0.94	2.57	0.475	1.755	0.000584505	GO:0016939///kinesin II complex+++GO:0005876///spindle microtubule+++GO:0005829///cytosol+++GO:0043025///neuronal cell body+++GO:0005813///centrosome+++GO:0015630///microtubule cytoskeleton+++GO:0097470///ribbon synapse+++GO:0005930///axoneme+++GO:0070062///extracellular exosome+++GO:0005856///cytoskeleton+++GO:0031514///motile cilium+++GO:1904115///axon cytoplasm+++GO:0005929///cilium+++GO:00975…	GO:0003774///motor activity+++GO:0019903///protein phosphatase binding+++GO:0005524///ATP binding+++GO:0008017///microtubule binding+++GO:0120170///intraciliary transport particle B binding+++GO:0030507///spectrin binding+++GO:0005515///protein binding+++GO:0017137///Rab GTPase binding+++GO:0000166///nucleotide binding+++GO:0008574///ATP-dependent microtubule motor activity, plus-end-directed+++G…	GO:0048260///positive regulation of receptor-mediated endocytosis+++GO:0030030///cell projection organization+++GO:0036334///epidermal stem cell homeostasis+++GO:0060122///inner ear receptor cell stereocilium organization+++GO:0001701///in utero embryonic development+++GO:0034454///microtubule anchoring at centrosome+++GO:0007018///microtubule-based movement+++GO:0001947///heart looping+++GO:0009…	04340///Hedgehog signaling pathway
256979	SUN3	mRNA	-1.66318	NM_001030019.1+++NM_001284350.1+++NM_152782.3+++XM_017011930.1+++XR_002956417.1	2.24	4.17	11.26	11.94	3.205	11.6	1.25763e-05	GO:0016020///membrane+++GO:0005635///nuclear envelope+++GO:0016021///integral component of membrane+++GO:0005637///nuclear inner membrane+++GO:0005634///nucleus+++GO:0034993///meiotic nuclear membrane microtubule tethering complex	GO:0043495///protein membrane anchor	GO:0090286///cytoskeletal anchoring at nuclear membrane+++GO:0006998///nuclear envelope organization
6400	SEL1L	mRNA	-1.6616	BGIR9606_359298+++BGIR9606_359299+++BGIR9606_359300+++BGIR9606_359301+++BGIR9606_359302+++NM_001244984.1+++NM_005065.5+++XM_005267988.3+++XM_005267989.4	1.04	1.48	2.66	6.7	1.26	4.68	2.13191e-06	GO:0016020///membrane+++GO:0016021///integral component of membrane+++GO:0000839///Hrd1p ubiquitin ligase ERAD-L complex+++GO:0036513///Derlin-1 retrotranslocation complex+++GO:0005789///endoplasmic reticulum membrane+++GO:0000836///Hrd1p ubiquitin ligase complex+++GO:0005783///endoplasmic reticulum+++GO:0044322///endoplasmic reticulum quality control compartment	GO:0005515///protein binding	GO:0055085///transmembrane transport+++GO:0006641///triglyceride metabolic process+++GO:0030433///ubiquitin-dependent ERAD pathway+++GO:0050821///protein stabilization+++GO:0036503///ERAD pathway+++GO:0030970///retrograde protein transport, ER to cytosol+++GO:0034976///response to endoplasmic reticulum stress+++GO:0007219///Notch signaling pathway+++GO:0009306///protein secretion+++GO:1904380///e…	04141///Protein processing in endoplasmic reticulum		M00403///HRD1/SEL1 ERAD complex
5597	MAPK6	mRNA	-1.65975	BGIR9606_360691+++BGIR9606_360692+++BGIR9606_360698+++BGIR9606_360699+++BGIR9606_360700+++BGIR9606_360701+++BGIR9606_360702+++BGIR9606_360703+++BGIR9606_360704+++BGIR9606_360705+++BGIR9606_360706+++BGIR9606_360707+++BGIR9606_360708+++BGIR9606_360709+++BGIR9606_360710+++BGIR9606_360712+++URS00002A5299+++URS00008B2FBA+++URS00008B3106+++URS00008B70A4+++URS00008B7CCE+++URS00008B8115+++URS00008BA8F7++…	1	1.08	2.29	5.57	1.04	3.93	5.71873e-05	GO:0005829///cytosol+++GO:0005654///nucleoplasm+++GO:0032156///septin cytoskeleton+++GO:0005634///nucleus+++GO:0005737///cytoplasm+++GO:0032991///protein-containing complex	GO:0000166///nucleotide binding+++GO:0046982///protein heterodimerization activity+++GO:0004707///MAP kinase activity+++GO:0016301///kinase activity+++GO:0005515///protein binding+++GO:0004672///protein kinase activity+++GO:0016740///transferase activity+++GO:0005524///ATP binding+++GO:0019901///protein kinase binding+++GO:0004674///protein serine/threonine kinase activity	GO:0006468///protein phosphorylation+++GO:0010468///regulation of gene expression+++GO:0035556///intracellular signal transduction+++GO:0007049///cell cycle+++GO:0060999///positive regulation of dendritic spine development+++GO:0071310///cellular response to organic substance+++GO:0016310///phosphorylation+++GO:0007165///signal transduction+++GO:0000165///MAPK cascade	04657///IL-17 signaling pathway
79738	BBS10	mRNA	-1.65765	NM_024685.3	0.57	0.51	1.08	3.01	0.54	2.045	0.0028795	GO:0005929///cilium+++GO:0042995///cell projection	GO:0005524///ATP binding+++GO:0000166///nucleotide binding+++GO:0001103///RNA polymerase II repressing transcription factor binding+++GO:0005515///protein binding	GO:0043254///regulation of protein complex assembly+++GO:0007601///visual perception+++GO:0051131///chaperone-mediated protein complex assembly+++GO:0050896///response to stimulus+++GO:0001895///retina homeostasis+++GO:1905515///non-motile cilium assembly+++GO:0045494///photoreceptor cell maintenance		H00418///Bardet-Biedl syndrome (BBS)
151246	SGO2	mRNA	-1.65655	BGIR9606_278302+++NM_001160033.1+++NM_001160046.1+++NM_152524.5+++XM_005246344.4+++XM_005246345.4+++XM_011510734.3+++XM_017003452.2+++XM_017003453.1+++XM_017003454.2	0.62	0.66	1.09	3.84	0.64	2.465	0.00159218	GO:0016604///nuclear body+++GO:0030892///mitotic cohesin complex+++GO:0000777///condensed chromosome kinetochore+++GO:0000776///kinetochore+++GO:0005694///chromosome+++GO:0005654///nucleoplasm+++GO:0005634///nucleus+++GO:0005829///cytosol+++GO:0000775///chromosome, centromeric region	GO:0005515///protein binding	GO:0007059///chromosome segregation+++GO:0007049///cell cycle+++GO:0051754///meiotic sister chromatid cohesion, centromeric+++GO:0051301///cell division+++GO:0051321///meiotic cell cycle
1386	ATF2	mRNA	-1.6563	BGIR9606_277822+++BGIR9606_277823+++BGIR9606_283015+++BGIR9606_283016+++BGIR9606_283017+++BGIR9606_283018+++BGIR9606_283019+++BGIR9606_283020+++BGIR9606_283021+++BGIR9606_283022+++BGIR9606_283023+++BGIR9606_283024+++BGIR9606_283025+++BGIR9606_283026+++BGIR9606_283027+++BGIR9606_283028+++BGIR9606_283029+++BGIR9606_283032+++BGIR9606_283033+++URS00008BDE31+++URS00009AF314+++URS00009B583E+++URS00009C…	0.54	0.6	1.16	3.17	0.57	2.165	0.00131373	GO:0035861///site of double-strand break+++GO:0005741///mitochondrial outer membrane+++GO:0005654///nucleoplasm+++GO:0005634///nucleus+++GO:0005737///cytoplasm	GO:0003700///DNA-binding transcription factor activity+++GO:0001158///enhancer sequence-specific DNA binding+++GO:0000977///RNA polymerase II regulatory region sequence-specific DNA binding+++GO:0008140///cAMP response element binding protein binding+++GO:0000981///DNA-binding transcription factor activity, RNA polymerase II-specific+++GO:0046982///protein heterodimerization activity+++GO:0003682…	GO:0032197///transposition, RNA-mediated+++GO:0051090///regulation of DNA-binding transcription factor activity+++GO:0110024///positive regulation of cardiac muscle myoblast proliferation+++GO:0045944///positive regulation of transcription by RNA polymerase II+++GO:0006357///regulation of transcription by RNA polymerase II+++GO:0006970///response to osmotic stress+++GO:1902110///positive regulati…	04668///TNF signaling pathway+++04911///Insulin secretion+++04624///Toll and Imd signaling pathway+++05169///Epstein-Barr virus infection+++04925///Aldosterone synthesis and secretion+++04013///MAPK signaling pathway - fly+++04211///Longevity regulating pathway+++04934///Cushing's syndrome+++04151///PI3K-Akt signaling pathway+++04261///Adrenergic signaling in cardiomyocytes+++05030///Cocaine addi…
55814	BDP1	mRNA	-1.65439	BGIR9606_302094+++BGIR9606_302095+++BGIR9606_302096+++BGIR9606_302097+++BGIR9606_302098+++BGIR9606_302099+++BGIR9606_302100+++BGIR9606_302101+++BGIR9606_302102+++NM_018429.2+++XM_011543511.3+++XM_011543512.2+++XM_017009630.1+++XM_017009631.1+++XM_017009632.1+++XM_017009633.1+++XM_017009634.1	0.34	0.42	0.84	1.95	0.38	1.395	6.14917e-05	GO:0000126///transcription factor TFIIIB complex+++GO:0005654///nucleoplasm	GO:0001156///TFIIIC-class transcription factor complex binding+++GO:0000995///RNA polymerase III general transcription initiation factor activity+++GO:0003677///DNA binding	GO:0070898///RNA polymerase III preinitiation complex assembly
6536	SLC6A9	mRNA	-1.65433	BGIR9606_270564+++BGIR9606_270565+++BGIR9606_270566+++BGIR9606_270567+++BGIR9606_270568+++BGIR9606_270569+++BGIR9606_270570+++URS00008B301D+++URS00008B34E2+++NR_048548.1+++NM_001024845.2+++NM_001261380.1+++NM_001328626.1+++NM_001328627.1+++NM_001328628.1+++NM_001328629.1+++NM_001328630.1+++NM_006934.3+++NM_201649.3+++XM_011542017.2+++XM_017002152.2+++XM_017002153.2+++XM_024449295.1	0.66	0.9	2.57	3.1	0.78	2.835	0.000202726	GO:0099056///integral component of presynaptic membrane+++GO:0099055///integral component of postsynaptic membrane+++GO:0030285///integral component of synaptic vesicle membrane+++GO:0005887///integral component of plasma membrane+++GO:0098686///hippocampal mossy fiber to CA3 synapse+++GO:0014069///postsynaptic density+++GO:0005886///plasma membrane+++GO:0098688///parallel fiber to Purkinje cell …	GO:0015375///glycine:sodium symporter activity+++GO:0015187///glycine transmembrane transporter activity+++GO:0015293///symporter activity+++GO:0005283///amino acid:sodium symporter activity+++GO:0005328///neurotransmitter:sodium symporter activity	GO:0015816///glycine transport+++GO:0055085///transmembrane transport+++GO:0003333///amino acid transmembrane transport+++GO:0061537///glycine secretion, neurotransmission+++GO:0006865///amino acid transport+++GO:1903825///organic acid transmembrane transport+++GO:0006836///neurotransmitter transport		H02106///Genetic obesity+++H00769///Hyperekplexia
23515	MORC3	mRNA	-1.65258	BGIR9606_383234+++BGIR9606_383235+++BGIR9606_383236+++BGIR9606_383237+++BGIR9606_383238+++BGIR9606_383239+++BGIR9606_383240+++BGIR9606_383241+++BGIR9606_383242+++BGIR9606_383243+++BGIR9606_383244+++BGIR9606_383245+++BGIR9606_383246+++BGIR9606_383247+++BGIR9606_383248+++BGIR9606_383249+++BGIR9606_383253+++BGIR9606_384138+++BGIR9606_384139+++URS00001771E9+++URS0000D59355+++NM_001320445.1+++NM_00132…	0.54	0.95	1.48	3.96	0.745	2.72	0.000760497	GO:0005634///nucleus+++GO:0016363///nuclear matrix+++GO:0016605///PML body+++GO:0005654///nucleoplasm	GO:0003723///RNA binding+++GO:0046872///metal ion binding+++GO:0008270///zinc ion binding	GO:0051457///maintenance of protein location in nucleus+++GO:0048147///negative regulation of fibroblast proliferation+++GO:0007569///cell aging+++GO:0016032///viral process+++GO:0018105///peptidyl-serine phosphorylation+++GO:0050821///protein stabilization+++GO:0009791///post-embryonic development+++GO:0006468///protein phosphorylation	04140///Autophagy - animal+++04137///Mitophagy - animal
79780	CCDC82	mRNA	-1.65249	BGIR9606_344912+++BGIR9606_344913+++BGIR9606_344914+++BGIR9606_344915+++BGIR9606_344916+++BGIR9606_344917+++URS00008B8BF5+++URS00008BA410+++NM_001318736.1+++NM_001318737.1+++NM_024725.3+++XM_005274292.3+++XM_006718911.4+++XM_011542984.3+++XM_011542987.3+++XM_011542988.3+++XM_017018307.1+++XM_017018310.1+++XM_017018312.2+++XM_024448690.1+++XM_024448691.1+++XM_024448692.1+++XM_024448693.1+++XM_0244…	0.63	1.27	2.62	4.38	0.95	3.5	0.000247372	GO:0005634///nucleus	GO:0003677///DNA binding
57082	KNL1	mRNA	-1.65215	BGIR9606_360358+++BGIR9606_360359+++BGIR9606_360360+++BGIR9606_360361+++BGIR9606_360362+++BGIR9606_360363+++URS00005AF47E+++URS00008B53AF+++URS00008B8243+++NM_144508.4+++NM_170589.4+++XM_017022432.1	0.51	0.5	1.16	2.64	0.505	1.9	2.85359e-05	GO:0000776///kinetochore+++GO:0001669///acrosomal vesicle+++GO:0005634///nucleus+++GO:0005829///cytosol+++GO:0005654///nucleoplasm+++GO:0005694///chromosome+++GO:0000775///chromosome, centromeric region+++GO:0016604///nuclear body+++GO:0000777///condensed chromosome kinetochore	GO:0005515///protein binding	GO:0008608///attachment of spindle microtubules to kinetochore+++GO:0007059///chromosome segregation+++GO:0034501///protein localization to kinetochore+++GO:0010923///negative regulation of phosphatase activity+++GO:0007049///cell cycle+++GO:0051301///cell division+++GO:0034080///CENP-A containing nucleosome assembly+++GO:0001675///acrosome assembly		H00269///Primary microcephaly (MCPH)
7184	HSP90B1	mRNA	-1.65109	BGIR9606_348024+++BGIR9606_348025+++BGIR9606_348026+++NM_003299.2	38.31	39.7	96.57	193.95	39.005	145.26	2.26019e-11	GO:0005634///nucleus+++GO:0016020///membrane+++GO:0005829///cytosol+++GO:0062023///collagen-containing extracellular matrix+++GO:0032991///protein-containing complex+++GO:0071682///endocytic vesicle lumen+++GO:0048471///perinuclear region of cytoplasm+++GO:0005783///endoplasmic reticulum+++GO:0005576///extracellular region+++GO:0005789///endoplasmic reticulum membrane+++GO:0005886///plasma membra…	GO:0051082///unfolded protein binding+++GO:0050750///low-density lipoprotein particle receptor binding+++GO:0005515///protein binding+++GO:0005509///calcium ion binding+++GO:0019903///protein phosphatase binding+++GO:0005524///ATP binding+++GO:0003723///RNA binding+++GO:0000166///nucleotide binding	GO:0015031///protein transport+++GO:0030970///retrograde protein transport, ER to cytosol+++GO:0036500///ATF6-mediated unfolded protein response+++GO:0002224///toll-like receptor signaling pathway+++GO:0071318///cellular response to ATP+++GO:0043066///negative regulation of apoptotic process+++GO:0006898///receptor-mediated endocytosis+++GO:0043687///post-translational protein modification+++GO:0…	04918///Thyroid hormone synthesis+++05200///Pathways in cancer+++04626///Plant-pathogen interaction+++05215///Prostate cancer+++04141///Protein processing in endoplasmic reticulum+++04657///IL-17 signaling pathway+++04915///Estrogen signaling pathway+++05418///Fluid shear stress and atherosclerosis+++04151///PI3K-Akt signaling pathway
4925	NUCB2	mRNA	-1.64042	BGIR9606_339898+++BGIR9606_339899+++BGIR9606_339900+++BGIR9606_339901+++BGIR9606_339902+++BGIR9606_339903+++BGIR9606_339904+++BGIR9606_339905+++BGIR9606_339906+++BGIR9606_339907+++BGIR9606_339908+++BGIR9606_339909+++BGIR9606_339910+++BGIR9606_339911+++BGIR9606_343158+++BGIR9606_343159+++URS00008B3EF6+++URS00008B707B+++URS00008BB597+++URS00008C0709+++URS00009B892E+++URS00009C2D60+++NM_001330227.2+…	1.52	4.09	8.06	12.43	2.805	10.245	6.87055e-05	GO:0005829///cytosol+++GO:0005635///nuclear envelope+++GO:0005615///extracellular space+++GO:0005640///nuclear outer membrane+++GO:0005783///endoplasmic reticulum+++GO:0005886///plasma membrane+++GO:0005794///Golgi apparatus+++GO:0005576///extracellular region+++GO:0005634///nucleus+++GO:0005737///cytoplasm+++GO:0070062///extracellular exosome+++GO:0005793///endoplasmic reticulum-Golgi intermedia…	GO:0005515///protein binding+++GO:0046872///metal ion binding+++GO:0003677///DNA binding+++GO:0005509///calcium ion binding	GO:0032099///negative regulation of appetite	04140///Autophagy - animal+++04137///Mitophagy - animal
55279	ZNF654	mRNA	-1.63944	BGIR9606_286337+++BGIR9606_286340+++BGIR9606_286341+++BGIR9606_286342+++BGIR9606_290541+++BGIR9606_290542+++BGIR9606_290543+++BGIR9606_290545+++URS00008B622E+++URS00008C377E+++URS00008C3C4C+++NM_001350134.1+++NM_001350135.1+++NM_001350136.1+++NM_001350137.1+++XM_011534340.3+++XM_017006789.2+++XM_017006791.2+++XM_017006794.2+++XM_024453623.1	0.21	0.48	0.81	1.95	0.345	1.38	0.00251581	GO:0005634///nucleus	GO:0003676///nucleic acid binding+++GO:0003677///DNA binding+++GO:0000981///DNA-binding transcription factor activity, RNA polymerase II-specific+++GO:0046872///metal ion binding	GO:0006357///regulation of transcription by RNA polymerase II	04137///Mitophagy - animal+++04140///Autophagy - animal
56987	BBX	mRNA	-1.63929	BGIR9606_286567+++BGIR9606_286568+++BGIR9606_286569+++BGIR9606_286570+++BGIR9606_286571+++BGIR9606_286572+++URS0000D5D120+++NM_001142568.2+++NM_001276286.1+++NM_020235.6+++XM_005247642.4+++XM_005247643.4+++XM_005247644.4+++XM_011513000.2+++XM_011513001.2+++XM_011513004.2+++XM_017006881.2+++XM_017006882.1+++XM_024453644.1+++XM_024453645.1+++XM_024453646.1+++XM_024453647.1+++XM_024453648.1+++XM_024…	1.03	0.73	1.66	4.44	0.88	3.05	2.76174e-05	GO:0005634///nucleus+++GO:0005829///cytosol+++GO:0005654///nucleoplasm	GO:0003677///DNA binding+++GO:0000981///DNA-binding transcription factor activity, RNA polymerase II-specific	GO:0006357///regulation of transcription by RNA polymerase II+++GO:0060348///bone development	04137///Mitophagy - animal+++04140///Autophagy - animal
79832	QSER1	mRNA	-1.6378	BGIR9606_340119+++BGIR9606_340120+++BGIR9606_340121+++BGIR9606_340122+++BGIR9606_340123+++NM_001076786.2+++XM_017018327.1+++XM_017018328.1+++XM_017018329.1+++XM_017018330.1+++XR_002957197.1	0.85	0.85	1.97	4.37	0.85	3.17	1.84251e-06				04140///Autophagy - animal+++04137///Mitophagy - animal
3156	HMGCR	mRNA	-1.63726	BGIR9606_302171+++BGIR9606_302172+++BGIR9606_302173+++BGIR9606_305977+++URS00000EB544+++URS000051D653+++URS00008BA8D9+++URS00009B2589+++URS0000D589BA+++NM_000859.2+++NM_001130996.1+++XM_011543357.1+++XM_011543358.1+++XM_011543359.1	1.4	1.63	3.19	7.95	1.515	5.57	1.22532e-05	GO:0016021///integral component of membrane+++GO:0043231///intracellular membrane-bounded organelle+++GO:0005789///endoplasmic reticulum membrane+++GO:0005783///endoplasmic reticulum+++GO:0005778///peroxisomal membrane+++GO:0016020///membrane	GO:0016491///oxidoreductase activity+++GO:0042282///hydroxymethylglutaryl-CoA reductase activity+++GO:0070402///NADPH binding+++GO:0004420///hydroxymethylglutaryl-CoA reductase (NADPH) activity+++GO:0050661///NADP binding+++GO:0050662///coenzyme binding+++GO:0051721///protein phosphatase 2A binding+++GO:0005515///protein binding+++GO:0042803///protein homodimerization activity+++GO:0016616///oxid…	GO:0048661///positive regulation of smooth muscle cell proliferation+++GO:0007584///response to nutrient+++GO:0045471///response to ethanol+++GO:0048643///positive regulation of skeletal muscle tissue development+++GO:0007568///aging+++GO:0006629///lipid metabolic process+++GO:0006743///ubiquinone metabolic process+++GO:0008202///steroid metabolic process+++GO:0045445///myoblast differentiation++…	01110///Biosynthesis of secondary metabolites+++00900///Terpenoid backbone biosynthesis+++04976///Bile secretion+++01100///Metabolic pathways+++01130///Biosynthesis of antibiotics+++04152///AMPK signaling pathway		M00849///C5 isoprenoid biosynthesis, mevalonate pathway, archaea+++M00095///C5 isoprenoid biosynthesis, mevalonate pathway	R02082///(R)-Mevalonate:NADP+ oxidoreductase (CoA acylating) (R)-Mevalonate + CoA + 2 NADP+ <=> (S)-3-Hydroxy-3-methylglutaryl-CoA + 2 NADPH + 2 H+
23200	ATP11B	mRNA	-1.63595	BGIR9606_288082+++BGIR9606_288083+++BGIR9606_288084+++BGIR9606_288085+++BGIR9606_288086+++BGIR9606_288087+++BGIR9606_288088+++BGIR9606_288089+++BGIR9606_288090+++BGIR9606_288091+++BGIR9606_288092+++BGIR9606_288093+++BGIR9606_292472+++BGIR9606_292473+++URS0000598D8F+++URS00008B3184+++URS00008B7ECB+++URS00008B9735+++URS00009C4E74+++NM_014616.2+++XM_005247241.2+++XM_005247243.2+++XM_011512593.2+++XM…	0.58	0.57	1.15	3	0.575	2.075	9.50819e-05	GO:0005769///early endosome+++GO:0016021///integral component of membrane+++GO:0055038///recycling endosome membrane+++GO:0016020///membrane+++GO:0055037///recycling endosome+++GO:0005637///nuclear inner membrane+++GO:0005768///endosome+++GO:0035577///azurophil granule membrane+++GO:0005886///plasma membrane+++GO:0005802///trans-Golgi network+++GO:0005783///endoplasmic reticulum+++GO:0005794///Go…	GO:0000287///magnesium ion binding+++GO:0015075///ion transmembrane transporter activity+++GO:0016787///hydrolase activity+++GO:0005524///ATP binding+++GO:0046872///metal ion binding+++GO:0000166///nucleotide binding+++GO:0005515///protein binding+++GO:0004012///phospholipid-translocating ATPase activity	GO:0015914///phospholipid transport+++GO:0034220///ion transmembrane transport+++GO:0006811///ion transport+++GO:0015917///aminophospholipid transport+++GO:0006869///lipid transport+++GO:0045332///phospholipid translocation+++GO:0043312///neutrophil degranulation	04137///Mitophagy - animal+++04140///Autophagy - animal	H00624///Familial cholestasis
905	CCNT2	mRNA	-1.63337	BGIR9606_277246+++BGIR9606_277247+++BGIR9606_277248+++BGIR9606_277249+++BGIR9606_277250+++BGIR9606_277251+++BGIR9606_277252+++BGIR9606_277253+++NR_037649.1+++NR_135468.1+++NM_001241.3+++NM_001320748.1+++NM_001320749.1+++NM_058241.2+++XM_017005227.1+++XM_017005228.2+++XM_017005229.1+++XM_017005230.1+++XM_017005231.2+++XM_017005232.2+++XM_017005233.2+++XM_024453211.1+++XM_024453212.1+++XM_024453213…	0.48	0.62	0.96	3.06	0.55	2.01	0.00114543	GO:0005634///nucleus+++GO:0005737///cytoplasm+++GO:0008024///cyclin/CDK positive transcription elongation factor complex+++GO:0005829///cytosol+++GO:0005886///plasma membrane+++GO:0005654///nucleoplasm+++GO:0048471///perinuclear region of cytoplasm	GO:0019901///protein kinase binding+++GO:0003682///chromatin binding+++GO:0061575///cyclin-dependent protein serine/threonine kinase activator activity+++GO:0001223///transcription coactivator binding+++GO:0016538///cyclin-dependent protein serine/threonine kinase regulator activity+++GO:0005515///protein binding+++GO:0004674///protein serine/threonine kinase activity+++GO:0070063///RNA polymeras…	GO:0000079///regulation of cyclin-dependent protein serine/threonine kinase activity+++GO:0042795///snRNA transcription by RNA polymerase II+++GO:0006366///transcription by RNA polymerase II+++GO:0032786///positive regulation of DNA-templated transcription, elongation+++GO:0006351///transcription, DNA-templated+++GO:0019086///late viral transcription+++GO:0007519///skeletal muscle tissue developm…	05202///Transcriptional misregulation in cancer
10087	COL4A3BP	mRNA	-1.63174	BGIR9606_305978+++BGIR9606_305979+++BGIR9606_305980+++BGIR9606_305981+++BGIR9606_305982+++BGIR9606_305983+++BGIR9606_305984+++BGIR9606_305985+++BGIR9606_305986+++BGIR9606_305987+++BGIR9606_305988+++BGIR9606_305989+++URS00008B8902+++URS00008BD379+++NM_001130105.1+++NM_005713.2+++NM_031361.2+++XM_006714513.3+++XM_011543090.3+++XM_011543091.3+++XM_017008919.2	1.13	1.34	2.58	5.53	1.235	4.055	7.92805e-06	GO:0005581///collagen trimer+++GO:0016020///membrane+++GO:0005783///endoplasmic reticulum+++GO:0005739///mitochondrion+++GO:0005654///nucleoplasm+++GO:0005794///Golgi apparatus+++GO:0005789///endoplasmic reticulum membrane+++GO:0005829///cytosol+++GO:0005737///cytoplasm+++GO:0005623///cell+++GO:0048471///perinuclear region of cytoplasm	GO:0070273///phosphatidylinositol-4-phosphate binding+++GO:0120017///intermembrane ceramide transfer activity+++GO:0008289///lipid binding+++GO:1902388///ceramide 1-phosphate transporter activity+++GO:0016301///kinase activity+++GO:1902387///ceramide 1-phosphate binding+++GO:0097001///ceramide binding+++GO:0005515///protein binding	GO:0016310///phosphorylation+++GO:0006869///lipid transport+++GO:0034976///response to endoplasmic reticulum stress+++GO:0003007///heart morphogenesis+++GO:0055088///lipid homeostasis+++GO:0001701///in utero embryonic development+++GO:0008283///cell proliferation+++GO:0006672///ceramide metabolic process+++GO:0030148///sphingolipid biosynthetic process+++GO:0120009///intermembrane lipid transfer+…	05202///Transcriptional misregulation in cancer+++05213///Endometrial cancer+++05224///Breast cancer+++04140///Autophagy - animal+++05210///Colorectal cancer+++05220///Chronic myeloid leukemia+++05212///Pancreatic cancer+++05214///Glioma+++05216///Thyroid cancer+++04137///Mitophagy - animal+++05218///Melanoma+++05217///Basal cell carcinoma+++03460///Fanconi anemia pathway+++05226///Gastric cancer…	H00773///Autosomal dominant mental retardation
9728	SECISBP2L	mRNA	-1.6316	BGIR9606_362501+++BGIR9606_362502+++BGIR9606_362503+++BGIR9606_362504+++BGIR9606_362505+++BGIR9606_362506+++BGIR9606_362507+++URS00008BD786+++URS00009BC611+++URS00009C14A1+++NM_001193489.1+++NM_014701.3	0.42	0.54	0.88	2.67	0.48	1.775	0.000654975	GO:1990904///ribonucleoprotein complex	GO:0003723///RNA binding+++GO:0005515///protein binding+++GO:0043021///ribonucleoprotein complex binding+++GO:0035368///selenocysteine insertion sequence binding+++GO:0003730///mRNA 3'-UTR binding	GO:0001514///selenocysteine incorporation
55669	MFN1	mRNA	-1.62156	BGIR9606_288015+++BGIR9606_288016+++BGIR9606_288017+++BGIR9606_288018+++BGIR9606_288019+++BGIR9606_288020+++BGIR9606_288021+++BGIR9606_288022+++BGIR9606_288023+++NM_033540.2+++XM_005247596.4+++XM_011512963.3	1.44	1.45	2.64	7.9	1.445	5.27	0.000179774	GO:0098799///outer mitochondrial membrane protein complex+++GO:0005741///mitochondrial outer membrane+++GO:0031306///intrinsic component of mitochondrial outer membrane+++GO:0031307///integral component of mitochondrial outer membrane+++GO:0005737///cytoplasm+++GO:0005739///mitochondrion+++GO:0016020///membrane+++GO:0016021///integral component of membrane	GO:0000166///nucleotide binding+++GO:0016787///hydrolase activity+++GO:0005525///GTP binding+++GO:0005515///protein binding+++GO:0003924///GTPase activity	GO:0051646///mitochondrion localization+++GO:1990613///mitochondrial membrane fusion+++GO:0008053///mitochondrial fusion+++GO:0046039///GTP metabolic process+++GO:0016236///macroautophagy	04137///Mitophagy - animal+++04621///NOD-like receptor signaling pathway
55183	RIF1	mRNA	-1.62155	BGIR9606_277426+++BGIR9606_277427+++BGIR9606_277428+++BGIR9606_277429+++BGIR9606_277430+++BGIR9606_277431+++BGIR9606_277432+++BGIR9606_277433+++BGIR9606_277434+++BGIR9606_277435+++BGIR9606_277436+++BGIR9606_277437+++BGIR9606_277438+++BGIR9606_277439+++URS00008B296C+++URS00008B2E23+++URS00008B3DF7+++URS00008B7B19+++URS00008BA261+++URS00008BB919+++URS00008BBAF6+++URS00008BE37D+++NM_001177663.1+++NM…	0.88	0.71	1.79	4.16	0.795	2.975	5.04389e-06	GO:0001939///female pronucleus+++GO:0005634///nucleus+++GO:0005737///cytoplasm+++GO:0051233///spindle midzone+++GO:0035861///site of double-strand break+++GO:0016604///nuclear body+++GO:0005886///plasma membrane+++GO:0000781///chromosome, telomeric region+++GO:0005654///nucleoplasm+++GO:0001940///male pronucleus+++GO:0000793///condensed chromosome+++GO:0000790///nuclear chromatin+++GO:0031965///n…		GO:0007049///cell cycle+++GO:0000122///negative regulation of transcription by RNA polymerase II+++GO:2000042///negative regulation of double-strand break repair via homologous recombination+++GO:0006348///chromatin silencing at telomere+++GO:0019827///stem cell population maintenance+++GO:2001034///positive regulation of double-strand break repair via nonhomologous end joining+++GO:0045830///pos…	04550///Signaling pathways regulating pluripotency of stem cells
3842	TNPO1	mRNA	-1.62112	BGIR9606_302119+++BGIR9606_302120+++BGIR9606_302121+++BGIR9606_302122+++BGIR9606_302123+++BGIR9606_302124+++BGIR9606_302125+++BGIR9606_302126+++BGIR9606_302127+++BGIR9606_302128+++BGIR9606_302129+++BGIR9606_302130+++BGIR9606_302131+++BGIR9606_305899+++BGIR9606_305900+++BGIR9606_305901+++BGIR9606_305902+++BGIR9606_305903+++BGIR9606_305904+++BGIR9606_305905+++BGIR9606_305906+++BGIR9606_305907+++BGI…	2.78	2.92	5.42	15.62	2.85	10.52	8.94552e-07	GO:0031965///nuclear membrane+++GO:0005829///cytosol+++GO:0005737///cytoplasm+++GO:0005623///cell+++GO:0034399///nuclear periphery+++GO:0070062///extracellular exosome+++GO:0005929///cilium+++GO:0005634///nucleus	GO:0003723///RNA binding+++GO:0008536///Ran GTPase binding+++GO:0008139///nuclear localization sequence binding+++GO:0005515///protein binding	GO:0006610///ribosomal protein import into nucleus+++GO:0006886///intracellular protein transport+++GO:0043488///regulation of mRNA stability+++GO:0016032///viral process+++GO:0006606///protein import into nucleus+++GO:0015031///protein transport+++GO:0006607///NLS-bearing protein import into nucleus+++GO:0000060///protein import into nucleus, translocation+++GO:0035735///intraciliary transport i…	04140///Autophagy - animal+++04137///Mitophagy - animal
25998	IBTK	mRNA	-1.62069	BGIR9606_313220+++BGIR9606_313221+++BGIR9606_313222+++BGIR9606_313223+++BGIR9606_313224+++BGIR9606_313225+++BGIR9606_313226+++BGIR9606_313227+++BGIR9606_313228+++BGIR9606_313229+++BGIR9606_313230+++BGIR9606_313231+++BGIR9606_313232+++NM_001300906.1+++NM_015525.3+++XM_006715453.3+++XM_006715454.3	0.57	0.73	1.48	3.22	0.65	2.35	9.49604e-05	GO:0005654///nucleoplasm+++GO:0005634///nucleus+++GO:0005737///cytoplasm+++GO:0016020///membrane	GO:0019901///protein kinase binding+++GO:0030292///protein tyrosine kinase inhibitor activity	GO:0051209///release of sequestered calcium ion into cytosol+++GO:0061099///negative regulation of protein tyrosine kinase activity+++GO:0001933///negative regulation of protein phosphorylation	04140///Autophagy - animal+++04137///Mitophagy - animal
23224	SYNE2	mRNA	-1.61625	BGIR9606_356598+++BGIR9606_356599+++BGIR9606_356600+++BGIR9606_356601+++BGIR9606_356602+++BGIR9606_356603+++BGIR9606_356604+++BGIR9606_356605+++BGIR9606_356606+++BGIR9606_358830+++URS00008B8B38+++URS00008BA0FC+++URS00008BD397+++NM_015180.4+++NM_182910.2+++NM_182913.2+++NM_182914.2+++XM_005267454.1+++XM_005267456.1+++XM_005267457.1+++XM_005267458.1+++XM_005267459.1+++XM_011536574.1+++XM_011536575.…	0.26	0.45	0.64	1.62	0.355	1.13	0.00100765	GO:0070062///extracellular exosome+++GO:0016235///aggresome+++GO:0031981///nuclear lumen+++GO:0005813///centrosome+++GO:0016020///membrane+++GO:0031527///filopodium membrane+++GO:0033017///sarcoplasmic reticulum membrane+++GO:0030016///myofibril+++GO:0030018///Z disc+++GO:0005634///nucleus+++GO:0031258///lamellipodium membrane+++GO:0030054///cell junction+++GO:0016021///integral component of memb…	GO:0005515///protein binding+++GO:0051015///actin filament binding+++GO:0003779///actin binding	GO:1902017///regulation of cilium assembly+++GO:0090286///cytoskeletal anchoring at nuclear membrane+++GO:0031022///nuclear migration along microfilament+++GO:0010457///centriole-centriole cohesion+++GO:0021817///nucleokinesis involved in cell motility in cerebral cortex radial glia guided migration+++GO:0051642///centrosome localization+++GO:0007097///nuclear migration+++GO:0030335///positive re…	04137///Mitophagy - animal+++04140///Autophagy - animal	H00563///Emery-Dreifuss muscular dystrophy
11169	WDHD1	mRNA	-1.6161	BGIR9606_358668+++BGIR9606_358669+++BGIR9606_358670+++BGIR9606_358671+++BGIR9606_358672+++BGIR9606_358673+++BGIR9606_358674+++BGIR9606_358677+++URS00008B8A8A+++NM_001008396.2+++NM_007086.3+++XM_006720012.2+++XM_011536373.2+++XM_017020940.1+++XM_017020941.2	0.57	0.51	1.1	2.92	0.54	2.01	0.000588037	GO:0005634///nucleus+++GO:0043596///nuclear replication fork+++GO:0005737///cytoplasm+++GO:0005654///nucleoplasm+++GO:0031298///replication fork protection complex	GO:0003677///DNA binding+++GO:0000981///DNA-binding transcription factor activity, RNA polymerase II-specific+++GO:0003682///chromatin binding+++GO:0005515///protein binding	GO:0000278///mitotic cell cycle+++GO:0006281///DNA repair+++GO:0006974///cellular response to DNA damage stimulus+++GO:0006357///regulation of transcription by RNA polymerase II+++GO:0006261///DNA-dependent DNA replication	04140///Autophagy - animal+++04137///Mitophagy - animal
9857	CEP350	mRNA	-1.61342	BGIR9606_267675+++BGIR9606_267678+++BGIR9606_267679+++BGIR9606_267680+++URS00008B2CF3+++NM_014810.4+++XM_011510191.2+++XM_011510198.2+++XM_017002929.1+++XM_017002930.1+++XM_017002931.1	0.22	0.18	0.47	0.99	0.2	0.73	0.000532715	GO:0005819///spindle+++GO:0005634///nucleus+++GO:0016020///membrane+++GO:0005815///microtubule organizing center+++GO:0005856///cytoskeleton+++GO:0005814///centriole+++GO:0005737///cytoplasm+++GO:0005813///centrosome+++GO:0042995///cell projection	GO:0008017///microtubule binding+++GO:0005515///protein binding	GO:0034453///microtubule anchoring
80856	LNPK	mRNA	-1.61315	BGIR9606_277825+++BGIR9606_277827+++BGIR9606_277828+++BGIR9606_283034+++BGIR9606_283035+++BGIR9606_283036+++BGIR9606_283037+++BGIR9606_283038+++BGIR9606_283039+++BGIR9606_283040+++BGIR9606_283041+++BGIR9606_283042+++BGIR9606_283043+++BGIR9606_283044+++BGIR9606_283045+++BGIR9606_283046+++BGIR9606_283047+++BGIR9606_283048+++URS00008C0585+++URS00009B34FF+++URS00009B4493+++URS0000D57461+++URS0000D587…	0.5	0.65	1.26	2.9	0.575	2.08	8.3066e-05	GO:0005783///endoplasmic reticulum+++GO:0016021///integral component of membrane+++GO:0098826///endoplasmic reticulum tubular network membrane+++GO:0071782///endoplasmic reticulum tubular network+++GO:0005654///nucleoplasm+++GO:0005789///endoplasmic reticulum membrane+++GO:0030176///integral component of endoplasmic reticulum membrane+++GO:0016020///membrane	GO:0042802///identical protein binding+++GO:0046872///metal ion binding	GO:0032330///regulation of chondrocyte differentiation+++GO:0007596///blood coagulation+++GO:0042733///embryonic digit morphogenesis+++GO:1903373///positive regulation of endoplasmic reticulum tubular network organization+++GO:0007275///multicellular organism development+++GO:0071786///endoplasmic reticulum tubular network organization+++GO:0035115///embryonic forelimb morphogenesis+++GO:0060173/…	04137///Mitophagy - animal+++04140///Autophagy - animal
9330	GTF3C3	mRNA	-1.61153	BGIR9606_278264+++BGIR9606_283354+++BGIR9606_283355+++NM_001206774.1+++NM_012086.4+++XM_005246965.4	1.35	1.54	2.99	7.39	1.445	5.19	2.76187e-05	GO:0016021///integral component of membrane+++GO:0005634///nucleus+++GO:0005730///nucleolus+++GO:0005654///nucleoplasm+++GO:0016020///membrane+++GO:0031965///nuclear membrane+++GO:0000127///transcription factor TFIIIC complex	GO:0000995///RNA polymerase III general transcription initiation factor activity+++GO:0001004///RNA polymerase III transcription regulator recruiting activity+++GO:0003677///DNA binding+++GO:0005515///protein binding	GO:0070898///RNA polymerase III preinitiation complex assembly+++GO:0006383///transcription by RNA polymerase III+++GO:0042797///tRNA transcription by RNA polymerase III+++GO:0042791///5S class rRNA transcription by RNA polymerase III
11101	ATE1	mRNA	-1.61078	BGIR9606_339073+++BGIR9606_339074+++BGIR9606_339075+++BGIR9606_339076+++BGIR9606_339077+++BGIR9606_339078+++BGIR9606_339079+++BGIR9606_339080+++BGIR9606_339081+++BGIR9606_339082+++BGIR9606_339083+++BGIR9606_339084+++NR_110006.1+++NM_001001976.2+++NM_001288734.1+++NM_001288735.1+++NM_001288736.1+++NM_007041.3+++XM_005269458.3+++XM_005269459.3+++XM_017015597.1+++XM_017015598.2+++XM_017015599.2+++XM…	0.75	1.02	1.22	4.13	0.885	2.675	0.000840683	GO:0005634///nucleus+++GO:0005737///cytoplasm	GO:0005515///protein binding+++GO:0016746///transferase activity, transferring acyl groups+++GO:0004057///arginyltransferase activity+++GO:0016740///transferase activity	GO:0010498///proteasomal protein catabolic process+++GO:0016598///protein arginylation	04137///Mitophagy - animal+++04140///Autophagy - animal			R03862///L-arginyl-tRNA(Arg):protein arginyltransferase L-Arginyl-tRNA(Arg) + Protein <=> tRNA(Arg) + L-Arginyl-protein
1105	CHD1	mRNA	-1.6042	BGIR9606_306513+++BGIR9606_306514+++BGIR9606_306515+++URS00009AD7A9+++URS00009B4222+++URS00009B4D83+++URS00009B5F9F+++NM_001270.2+++XM_005271866.5+++XM_005271867.5+++XM_017008991.1+++XM_017008992.1+++XM_024454344.1+++XM_024454345.1+++XR_001741986.2+++XR_002959841.1+++XR_427702.4	1.15	1.1	2.37	5.52	1.125	3.945	3.24705e-05	GO:0005654///nucleoplasm+++GO:0005737///cytoplasm+++GO:0005634///nucleus+++GO:0001650///fibrillar center	GO:0035064///methylated histone binding+++GO:0003677///DNA binding+++GO:0004386///helicase activity+++GO:0005515///protein binding+++GO:0016787///hydrolase activity+++GO:0000166///nucleotide binding+++GO:0005524///ATP binding+++GO:0004003///ATP-dependent DNA helicase activity	GO:0032508///DNA duplex unwinding+++GO:0006325///chromatin organization+++GO:0006338///chromatin remodeling+++GO:0006357///regulation of transcription by RNA polymerase II+++GO:0016569///covalent chromatin modification+++GO:0043923///positive regulation by host of viral transcription
55632	G2E3	mRNA	-1.60401	BGIR9606_355858+++BGIR9606_355861+++BGIR9606_355862+++BGIR9606_355864+++BGIR9606_355865+++BGIR9606_355866+++BGIR9606_355868+++BGIR9606_355869+++BGIR9606_355870+++BGIR9606_355871+++NM_001308097.1+++NM_017769.4+++XM_011536925.2+++XM_011536926.2+++XR_001750409.2+++XR_001750411.2+++XR_001750412.2+++XR_001750413.2	0.41	0.48	0.87	2.45	0.445	1.66	0.00188321	GO:0005829///cytosol+++GO:0005730///nucleolus+++GO:0005634///nucleus+++GO:0043231///intracellular membrane-bounded organelle+++GO:0005737///cytoplasm	GO:0005515///protein binding+++GO:0004842///ubiquitin-protein transferase activity+++GO:0046872///metal ion binding+++GO:0016740///transferase activity	GO:0006915///apoptotic process+++GO:0016567///protein ubiquitination+++GO:0007275///multicellular organism development
10565	ARFGEF1	mRNA	-1.60397	BGIR9606_326352+++BGIR9606_326353+++BGIR9606_326354+++BGIR9606_326355+++BGIR9606_326356+++BGIR9606_326357+++BGIR9606_326359+++NM_006421.4+++XM_005251134.5+++XM_005251135.4+++XM_005251136.4	0.68	0.54	1.32	3.1	0.61	2.21	0.000120709	GO:0000139///Golgi membrane+++GO:0016363///nuclear matrix+++GO:0005802///trans-Golgi network+++GO:0016020///membrane+++GO:0005634///nucleus+++GO:0005829///cytosol+++GO:0048471///perinuclear region of cytoplasm+++GO:0005794///Golgi apparatus+++GO:0030532///small nuclear ribonucleoprotein complex+++GO:0005737///cytoplasm+++GO:0005654///nucleoplasm+++GO:0005730///nucleolus	GO:0005515///protein binding+++GO:0034237///protein kinase A regulatory subunit binding+++GO:0005096///GTPase activator activity+++GO:0005086///ARF guanyl-nucleotide exchange factor activity+++GO:0017022///myosin binding+++GO:0005085///guanyl-nucleotide exchange factor activity	GO:0051897///positive regulation of protein kinase B signaling+++GO:0090284///positive regulation of protein glycosylation in Golgi+++GO:0015031///protein transport+++GO:0007030///Golgi organization+++GO:0034260///negative regulation of GTPase activity+++GO:2000114///regulation of establishment of cell polarity+++GO:0043547///positive regulation of GTPase activity+++GO:0010256///endomembrane syst…	04144///Endocytosis	H00270///Periventricular nodular heterotopia (PVNH)
57515	SERINC1	mRNA	-1.60349	BGIR9606_313987+++NM_020755.3	1.28	1.62	2.72	7.79	1.45	5.255	0.000244913	GO:0005886///plasma membrane+++GO:0005789///endoplasmic reticulum membrane+++GO:0016020///membrane+++GO:0016021///integral component of membrane+++GO:0005783///endoplasmic reticulum	GO:0019899///enzyme binding+++GO:0005515///protein binding+++GO:0030674///protein binding, bridging	GO:0006658///phosphatidylserine metabolic process+++GO:1904222///positive regulation of serine C-palmitoyltransferase activity+++GO:0044091///membrane biogenesis+++GO:1904219///positive regulation of CDP-diacylglycerol-serine O-phosphatidyltransferase activity+++GO:0006665///sphingolipid metabolic process+++GO:0008654///phospholipid biosynthetic process+++GO:0006629///lipid metabolic process	04137///Mitophagy - animal+++04140///Autophagy - animal
7398	USP1	mRNA	-1.60256	BGIR9606_265281+++BGIR9606_265282+++NM_001017415.1+++NM_001017416.1+++NM_003368.4	2.53	3.52	6.29	15.64	3.025	10.965	4.36531e-06	GO:0005654///nucleoplasm+++GO:0005634///nucleus	GO:0004197///cysteine-type endopeptidase activity+++GO:0016787///hydrolase activity+++GO:0005515///protein binding+++GO:0008233///peptidase activity+++GO:0004843///thiol-dependent ubiquitin-specific protease activity+++GO:0036459///thiol-dependent ubiquitinyl hydrolase activity+++GO:0008234///cysteine-type peptidase activity	GO:0006508///proteolysis+++GO:0006974///cellular response to DNA damage stimulus+++GO:0001501///skeletal system development+++GO:0006281///DNA repair+++GO:0042769///DNA damage response, detection of DNA damage+++GO:0006511///ubiquitin-dependent protein catabolic process+++GO:0016579///protein deubiquitination+++GO:0035520///monoubiquitinated protein deubiquitination+++GO:0006282///regulation of D…	03460///Fanconi anemia pathway
794	CALB2	mRNA	-1.59975	NR_027910.2+++NM_001740.4+++NM_007088.3+++XR_002957842.1	15.17	16.39	59.8	50.57	15.78	55.185	2.96332e-11	GO:0098793///presynapse+++GO:0005829///cytosol+++GO:0045202///synapse+++GO:0043005///neuron projection+++GO:0005634///nucleus+++GO:0098688///parallel fiber to Purkinje cell synapse+++GO:0005921///gap junction+++GO:0005737///cytoplasm+++GO:0030425///dendrite+++GO:0097060///synaptic membrane	GO:0046872///metal ion binding+++GO:0005509///calcium ion binding+++GO:0099534///calcium ion binding involved in regulation of presynaptic cytosolic calcium ion concentration	GO:1900271///regulation of long-term synaptic potentiation+++GO:0051480///regulation of cytosolic calcium ion concentration+++GO:0099509///regulation of presynaptic cytosolic calcium ion concentration
79572	ATP13A3	mRNA	-1.59917	BGIR9606_292701+++BGIR9606_292702+++BGIR9606_292703+++BGIR9606_292704+++BGIR9606_292705+++URS00008B3ABA+++URS00009ADC67+++NM_024524.3+++XM_005269357.3+++XM_011513120.2+++XM_011513121.1+++XM_011513122.1+++XM_011513123.2+++XM_011513124.3	1.71	1.65	3.24	8.92	1.68	6.08	6.10507e-06	GO:0016021///integral component of membrane+++GO:0016020///membrane+++GO:0005623///cell	GO:0000166///nucleotide binding+++GO:0005524///ATP binding+++GO:0016887///ATPase activity+++GO:0016787///hydrolase activity+++GO:0046872///metal ion binding	GO:0006874///cellular calcium ion homeostasis+++GO:0006812///cation transport
27107	ZBTB11	mRNA	-1.59837	BGIR9606_290678+++BGIR9606_290679+++BGIR9606_290680+++BGIR9606_290682+++BGIR9606_290683+++BGIR9606_290684+++NM_014415.3+++XM_011512689.2+++XM_011512690.2	0.97	0.97	2.09	4.85	0.97	3.47	5.21147e-05	GO:0005654///nucleoplasm+++GO:0005634///nucleus	GO:0046872///metal ion binding+++GO:0003674///molecular_function+++GO:0000981///DNA-binding transcription factor activity, RNA polymerase II-specific+++GO:0003676///nucleic acid binding+++GO:0003677///DNA binding	GO:0006357///regulation of transcription by RNA polymerase II+++GO:0008150///biological_process
84162	KIAA1109	mRNA	-1.59713	BGIR9606_295483+++BGIR9606_295484+++BGIR9606_295485+++BGIR9606_295486+++BGIR9606_295487+++URS00008B6AB9+++URS00009C5E87+++NM_015312.3+++XM_005263282.1+++XM_005263287.1+++XM_006714344.1+++XM_011532319.1+++XM_011532320.3+++XM_011532321.2+++XM_011532322.1+++XM_011532323.1+++XM_011532324.1+++XM_011532325.1+++XM_011532326.1+++XM_011532327.1+++XM_011532330.1+++XM_017008695.1+++XM_017008696.1+++XM_01700…	0.1	0.12	0.29	0.52	0.11	0.405	0.00260946	GO:0098793///presynapse+++GO:0005634///nucleus+++GO:0016020///membrane+++GO:0016021///integral component of membrane	GO:0005515///protein binding	GO:0048488///synaptic vesicle endocytosis+++GO:0030856///regulation of epithelial cell differentiation+++GO:0001558///regulation of cell growth
30836	DNTTIP2	mRNA	-1.59598	BGIR9606_271669+++BGIR9606_271670+++BGIR9606_271672+++NM_014597.4	3.19	2.43	5.26	15.21	2.81	10.235	7.12536e-05	GO:0005634///nucleus+++GO:0005730///nucleolus	GO:0003723///RNA binding	GO:0006351///transcription, DNA-templated+++GO:0006355///regulation of transcription, DNA-templated
23527	ACAP2	mRNA	-1.59462	BGIR9606_288410+++BGIR9606_288411+++BGIR9606_292739+++BGIR9606_292740+++BGIR9606_292741+++BGIR9606_292742+++BGIR9606_292743+++BGIR9606_292744+++BGIR9606_292745+++BGIR9606_292746+++BGIR9606_292747+++BGIR9606_292748+++BGIR9606_292749+++BGIR9606_292750+++BGIR9606_292751+++BGIR9606_292752+++BGIR9606_292753+++BGIR9606_292754+++BGIR9606_292755+++BGIR9606_292756+++BGIR9606_292757+++BGIR9606_292758+++BGI…	0.87	0.78	1.73	4.2	0.825	2.965	3.72586e-05	GO:0016020///membrane+++GO:0010008///endosome membrane+++GO:0005768///endosome	GO:0017137///Rab GTPase binding+++GO:0046872///metal ion binding+++GO:0005096///GTPase activator activity+++GO:0080025///phosphatidylinositol-3,5-bisphosphate binding	GO:0043547///positive regulation of GTPase activity+++GO:1990090///cellular response to nerve growth factor stimulus+++GO:0032456///endocytic recycling	04144///Endocytosis
64282	TENT4B	mRNA	-1.59461	BGIR9606_365138+++BGIR9606_365139+++BGIR9606_365141+++URS00008B66E9+++URS00008B7756+++NM_001040284.2+++NM_001040285.2+++XM_005256092.4+++XM_005256093.4+++XM_011523275.3+++XM_011523276.2+++XM_011523278.2+++XM_017023555.1	0.94	1.09	2.15	5.08	1.015	3.615	9.72776e-05	GO:0005634///nucleus+++GO:0031499///TRAMP complex+++GO:0005737///cytoplasm+++GO:0005730///nucleolus	GO:0004652///polynucleotide adenylyltransferase activity+++GO:0016779///nucleotidyltransferase activity+++GO:0016740///transferase activity+++GO:0005515///protein binding+++GO:0070034///telomerase RNA binding+++GO:0046872///metal ion binding+++GO:0003677///DNA binding+++GO:0003887///DNA-directed DNA polymerase activity+++GO:0003723///RNA binding	GO:0071897///DNA biosynthetic process+++GO:0043631///RNA polyadenylation+++GO:0071044///histone mRNA catabolic process+++GO:0032211///negative regulation of telomere maintenance via telomerase+++GO:0010587///miRNA catabolic process+++GO:0007049///cell cycle+++GO:0006397///mRNA processing+++GO:0006378///mRNA polyadenylation+++GO:0043630///ncRNA polyadenylation involved in polyadenylation-dependent…	03018///RNA degradation		M00393///TRAMP complex
23012	STK38L	mRNA	-1.59455	BGIR9606_346449+++BGIR9606_346450+++BGIR9606_346452+++BGIR9606_346466+++BGIR9606_349699+++NM_015000.3+++XM_005253342.4+++XM_006719058.4+++XM_006719059.3+++XM_011520613.2+++XM_024448889.1+++XM_024448890.1+++XM_024448891.1+++XM_024448892.1+++XM_024448893.1+++XM_024448894.1+++XM_024448895.1+++XM_024448896.1+++XM_024448897.1+++XR_001748626.1	0.94	0.8	1.67	4.56	0.87	3.115	0.000351378	GO:0005737///cytoplasm+++GO:0016020///membrane+++GO:0005856///cytoskeleton+++GO:0005829///cytosol+++GO:0015629///actin cytoskeleton	GO:0003779///actin binding+++GO:0005524///ATP binding+++GO:0046872///metal ion binding+++GO:0004674///protein serine/threonine kinase activity+++GO:0016740///transferase activity+++GO:0005515///protein binding+++GO:0000166///nucleotide binding+++GO:0000287///magnesium ion binding+++GO:0004672///protein kinase activity+++GO:0016301///kinase activity	GO:0006468///protein phosphorylation+++GO:0035556///intracellular signal transduction+++GO:0051128///regulation of cellular component organization+++GO:0016310///phosphorylation+++GO:0018105///peptidyl-serine phosphorylation	04140///Autophagy - animal+++04137///Mitophagy - animal
22878	TRAPPC8	mRNA	-1.59416	BGIR9606_373330+++BGIR9606_374458+++BGIR9606_374459+++BGIR9606_374460+++BGIR9606_374461+++BGIR9606_374462+++BGIR9606_374463+++BGIR9606_374464+++BGIR9606_374465+++BGIR9606_374466+++BGIR9606_374467+++BGIR9606_374468+++BGIR9606_374469+++BGIR9606_374470+++BGIR9606_374471+++BGIR9606_374472+++BGIR9606_374473+++BGIR9606_374474+++BGIR9606_374475+++BGIR9606_374476+++URS00000C5CDF+++URS000077E73A+++URS0000…	0.5	0.38	0.86	2.2	0.44	1.53	0.00257551	GO:0005783///endoplasmic reticulum+++GO:0000407///phagophore assembly site+++GO:0016021///integral component of membrane+++GO:0016020///membrane+++GO:0005794///Golgi apparatus+++GO:0005886///plasma membrane+++GO:0005789///endoplasmic reticulum membrane+++GO:0031410///cytoplasmic vesicle+++GO:0005829///cytosol+++GO:1990072///TRAPPIII protein complex+++GO:0030008///TRAPP complex	GO:0017112///Rab guanyl-nucleotide exchange factor activity+++GO:0070063///RNA polymerase binding+++GO:0005515///protein binding	GO:0006888///ER to Golgi vesicle-mediated transport+++GO:0034497///protein localization to phagophore assembly site+++GO:0030242///autophagy of peroxisome+++GO:0000045///autophagosome assembly+++GO:0016192///vesicle-mediated transport+++GO:0007030///Golgi organization+++GO:0032258///protein localization by the Cvt pathway	04137///Mitophagy - animal+++04140///Autophagy - animal
116068	LYSMD3	mRNA	-1.59202	BGIR9606_306317+++BGIR9606_306318+++BGIR9606_306319+++BGIR9606_306320+++BGIR9606_306321+++BGIR9606_306322+++BGIR9606_306323+++BGIR9606_306324+++NM_001286812.1+++NM_198273.2+++XM_005248421.4	0.61	0.96	1.64	4.05	0.785	2.845	0.000572629	GO:0016020///membrane+++GO:0016021///integral component of membrane	GO:0003899///DNA-directed 5'-3' RNA polymerase activity	GO:0008283///cell proliferation+++GO:0006383///transcription by RNA polymerase III+++GO:0051607///defense response to virus+++GO:0032728///positive regulation of interferon-beta production+++GO:0045089///positive regulation of innate immune response+++GO:0006359///regulation of transcription by RNA polymerase III+++GO:0045087///innate immune response	00240///Pyrimidine metabolism+++00230///Purine metabolism+++04140///Autophagy - animal+++03020///RNA polymerase+++04137///Mitophagy - animal+++05169///Epstein-Barr virus infection+++04623///Cytosolic DNA-sensing pathway+++01100///Metabolic pathways		M00181///RNA polymerase III, eukaryotes	R00442///CTP:RNA cytidylyltransferase (DNA-directed); CTP:RNA CTP + RNA <=> Diphosphate + RNA+++R00441///GTP:RNA guanylyltransferase (DNA-directed); GTP:RNA GTP + RNA <=> Diphosphate + RNA+++R00435///ATP:polynucleotide adenylyltransferase; ATP:RNA ATP + RNA <=> Diphosphate + RNA+++R00443///UTP:RNA uridylyltransferase UTP + RNA <=> Diphosphate + RNA
55055	ZWILCH	mRNA	-1.59199	BGIR9606_360995+++BGIR9606_360996+++BGIR9606_360997+++BGIR9606_360998+++BGIR9606_360999+++URS00008B577E+++NM_001287821.1+++NM_001287822.1+++NM_001287823.1+++NM_017975.4+++XR_001751344.2+++XR_001751345.2	1.64	1.76	2.97	9.22	1.7	6.095	0.000237277	GO:0000776///kinetochore+++GO:0000777///condensed chromosome kinetochore+++GO:0000775///chromosome, centromeric region+++GO:1990423///RZZ complex+++GO:0005829///cytosol+++GO:0005694///chromosome	GO:0005515///protein binding	GO:0007093///mitotic cell cycle checkpoint+++GO:0051301///cell division+++GO:0007049///cell cycle
10787	NCKAP1	mRNA	-1.58891	BGIR9606_283183+++BGIR9606_283184+++BGIR9606_283185+++URS00009BD29F+++URS00009C5BBD+++NM_013436.4+++NM_205842.2+++XM_006712200.3+++XM_006712201.3	5.12	6.95	11.77	31.41	6.035	21.59	7.68646e-07	GO:0001726///ruffle+++GO:0031258///lamellipodium membrane+++GO:0042995///cell projection+++GO:0016020///membrane+++GO:0031209///SCAR complex+++GO:0005886///plasma membrane+++GO:0031941///filamentous actin+++GO:0005925///focal adhesion+++GO:0030027///lamellipodium+++GO:0070062///extracellular exosome+++GO:0016021///integral component of membrane+++GO:0005829///cytosol	GO:0005515///protein binding+++GO:0048365///Rac GTPase binding	GO:0006915///apoptotic process+++GO:0007417///central nervous system development+++GO:0016601///Rac protein signal transduction+++GO:0030866///cortical actin cytoskeleton organization+++GO:0038096///Fc-gamma receptor signaling pathway involved in phagocytosis+++GO:2000601///positive regulation of Arp2/3 complex-mediated actin nucleation+++GO:0030838///positive regulation of actin filament polymer…	04810///Regulation of actin cytoskeleton
9847	C2CD5	mRNA	-1.58853	BGIR9606_346402+++BGIR9606_349609+++BGIR9606_349610+++BGIR9606_349611+++BGIR9606_349612+++BGIR9606_349613+++BGIR9606_349614+++BGIR9606_349615+++URS0000300EFC+++URS00008B3DD7+++URS00008BF99D+++URS00009B4910+++URS0000D583E2+++NM_001286173.1+++NM_001286174.1+++NM_001286175.1+++NM_001286176.1+++NM_001286177.1+++NM_014802.2+++XM_005253538.2+++XM_005253539.3+++XM_006719170.2+++XM_017020264.1+++XM_01702…	0.69	0.95	1.74	4.31	0.82	3.025	0.000423476	GO:0016020///membrane+++GO:0005829///cytosol+++GO:0030659///cytoplasmic vesicle membrane+++GO:0005886///plasma membrane+++GO:0005938///cell cortex+++GO:0005737///cytoplasm+++GO:0031410///cytoplasmic vesicle+++GO:0042995///cell projection+++GO:0001726///ruffle+++GO:0032587///ruffle membrane+++GO:0005815///microtubule organizing center	GO:0005509///calcium ion binding+++GO:0008289///lipid binding+++GO:0005544///calcium-dependent phospholipid binding	GO:0006906///vesicle fusion+++GO:0038028///insulin receptor signaling pathway via phosphatidylinositol 3-kinase+++GO:0090314///positive regulation of protein targeting to membrane+++GO:0046326///positive regulation of glucose import+++GO:0010828///positive regulation of glucose transmembrane transport+++GO:0072659///protein localization to plasma membrane+++GO:0015031///protein transport+++GO:006…	04140///Autophagy - animal+++04137///Mitophagy - animal
5965	RECQL	mRNA	-1.58701	BGIR9606_349592+++BGIR9606_349593+++BGIR9606_349594+++BGIR9606_349595+++BGIR9606_349596+++NM_002907.3+++NM_032941.2+++XM_005253461.3+++XM_005253462.5+++XM_005253463.4+++XM_005253464.4	2.25	2.85	4.33	14.06	2.55	9.195	6.68122e-05	GO:0005654///nucleoplasm+++GO:0005737///cytoplasm+++GO:0005634///nucleus+++GO:0005694///chromosome+++GO:0016020///membrane	GO:0003678///DNA helicase activity+++GO:0003676///nucleic acid binding+++GO:0004386///helicase activity+++GO:0008026///ATP-dependent helicase activity+++GO:0004003///ATP-dependent DNA helicase activity+++GO:0005515///protein binding+++GO:0000166///nucleotide binding+++GO:0016787///hydrolase activity+++GO:0005524///ATP binding+++GO:0036310///annealing helicase activity+++GO:0003677///DNA binding++…	GO:0032508///DNA duplex unwinding+++GO:0006310///DNA recombination+++GO:0000724///double-strand break repair via homologous recombination+++GO:0006281///DNA repair+++GO:0000733///DNA strand renaturation
7046	TGFBR1	mRNA	-1.58491	BGIR9606_329632+++NM_001130916.2+++NM_001306210.1+++NM_004612.3+++XM_011518948.2+++XM_011518949.2+++XM_011518950.2+++XM_017015063.1+++XM_024447658.1	0.6	1.07	1.88	4.01	0.835	2.945	6.59065e-05	GO:0005887///integral component of plasma membrane+++GO:0043235///receptor complex+++GO:0009986///cell surface+++GO:0005886///plasma membrane+++GO:0043231///intracellular membrane-bounded organelle+++GO:0016021///integral component of membrane+++GO:0045121///membrane raft+++GO:0030054///cell junction+++GO:0005623///cell+++GO:0016020///membrane+++GO:0005923///bicellular tight junction+++GO:0005768…	GO:0005114///type II transforming growth factor beta receptor binding+++GO:0005025///transforming growth factor beta receptor activity, type I+++GO:0005102///signaling receptor binding+++GO:0000166///nucleotide binding+++GO:0046332///SMAD binding+++GO:0048185///activin binding+++GO:0005515///protein binding+++GO:0004674///protein serine/threonine kinase activity+++GO:0050431///transforming growth…	GO:0060317///cardiac epithelial to mesenchymal transition+++GO:1905223///epicardium morphogenesis+++GO:0007178///transmembrane receptor protein serine/threonine kinase signaling pathway+++GO:0030154///cell differentiation+++GO:0001525///angiogenesis+++GO:0048538///thymus development+++GO:0045893///positive regulation of transcription, DNA-templated+++GO:0043065///positive regulation of apoptotic …	04144///Endocytosis+++04390///Hippo signaling pathway+++04371///Apelin signaling pathway+++05212///Pancreatic cancer+++05225///Hepatocellular carcinoma+++05210///Colorectal cancer+++04380///Osteoclast differentiation+++04659///Th17 cell differentiation+++05200///Pathways in cancer+++04060///Cytokine-cytokine receptor interaction+++04520///Adherens junction+++04218///Cellular senescence+++05220///…	H00018///Gastric cancer+++H00800///Loeys-Dietz syndrome (LDS)+++H00801///Familial thoracic aortic aneurysm and dissection (TAAD)	M00680///TGF-beta signaling
26258	BLOC1S6	mRNA	-1.58474	BGIR9606_360577+++URS0000D5BE09+++NR_132350.1+++NR_132351.1+++NR_132352.1+++NR_132353.1+++NR_132354.1+++NR_132355.1+++NR_132356.1+++NR_132357.1+++NR_132358.1+++NR_132359.1+++NM_001311255.1+++NM_001311256.1+++NM_012388.3	1.36	1.55	2.83	7.56	1.455	5.195	7.97633e-05	GO:0030133///transport vesicle+++GO:0045202///synapse+++GO:0019898///extrinsic component of membrane+++GO:0005829///cytosol+++GO:0098793///presynapse+++GO:0031201///SNARE complex+++GO:0031083///BLOC-1 complex+++GO:0005768///endosome+++GO:0005737///cytoplasm+++GO:1904115///axon cytoplasm+++GO:0016020///membrane	GO:0019905///syntaxin binding+++GO:0051015///actin filament binding+++GO:0005515///protein binding+++GO:0042803///protein homodimerization activity+++GO:0042802///identical protein binding	GO:0043473///pigmentation+++GO:0050942///positive regulation of pigment cell differentiation+++GO:0032402///melanosome transport+++GO:0016081///synaptic vesicle docking+++GO:0048490///anterograde synaptic vesicle transport+++GO:0032816///positive regulation of natural killer cell activation+++GO:0031175///neuron projection development+++GO:0035646///endosome to melanosome transport+++GO:0032438//…		H00166///Hermansky-Pudlak syndrome (HPS)
25831	HECTD1	mRNA	-1.582	BGIR9606_355901+++BGIR9606_358113+++BGIR9606_358114+++BGIR9606_358115+++BGIR9606_358116+++BGIR9606_358117+++BGIR9606_358118+++URS00008BD63C+++URS00008BE906+++URS00009B3765+++URS00009B5712+++URS00009B9052+++URS00009C4EBD+++NM_015382.3+++XM_005267502.3+++XM_011536619.2+++XM_011536621.2+++XM_011536622.1+++XM_017021148.2+++XM_017021149.2+++XM_017021151.2+++XM_017021152.2+++XM_017021153.1+++XM_0244495…	1.03	0.87	2.24	4.98	0.95	3.61	5.00035e-06	GO:0016020///membrane+++GO:0005829///cytosol+++GO:0070062///extracellular exosome+++GO:0005737///cytoplasm	GO:0005515///protein binding+++GO:0046872///metal ion binding+++GO:0004842///ubiquitin-protein transferase activity+++GO:0016740///transferase activity	GO:0070534///protein K63-linked ubiquitination+++GO:0016567///protein ubiquitination	04137///Mitophagy - animal+++04140///Autophagy - animal
22824	HSPA4L	mRNA	-1.58127	BGIR9606_295567+++BGIR9606_299477+++BGIR9606_299480+++URS0000D57B5E+++NM_001317381.1+++NM_001317382.1+++NM_001317383.1+++NM_014278.3+++XM_011531745.3	2.04	2.18	4.11	10.91	2.11	7.51	2.3869e-05	GO:0005634///nucleus+++GO:0005829///cytosol+++GO:0005737///cytoplasm	GO:0005524///ATP binding+++GO:0000166///nucleotide binding	GO:0006457///protein folding+++GO:0006986///response to unfolded protein	04141///Protein processing in endoplasmic reticulum
26973	CHORDC1	mRNA	-1.57894	BGIR9606_341639+++BGIR9606_341640+++BGIR9606_344824+++BGIR9606_344825+++BGIR9606_344826+++BGIR9606_344827+++NM_001144073.1+++NM_012124.2+++XM_017017540.2+++XM_017017541.2+++XR_001747832.2	3.04	5.62	7.4	23.24	4.33	15.32	5.52954e-05	GO:0000139///Golgi membrane+++GO:0005634///nucleus+++GO:0005737///cytoplasm+++GO:0012505///endomembrane system+++GO:0005886///plasma membrane+++GO:0030133///transport vesicle+++GO:0005925///focal adhesion+++GO:0005829///cytosol+++GO:0005856///cytoskeleton+++GO:0016020///membrane+++GO:0005575///cellular_component+++GO:0005793///endoplasmic reticulum-Golgi intermediate compartment+++GO:0070062///ex…	GO:0015459///potassium channel regulator activity+++GO:0005524///ATP binding+++GO:0008017///microtubule binding+++GO:0004860///protein kinase inhibitor activity+++GO:0019900///kinase binding+++GO:0005215///transporter activity+++GO:0005509///calcium ion binding+++GO:0043531///ADP binding+++GO:0046872///metal ion binding+++GO:0048306///calcium-dependent protein binding+++GO:0008270///zinc ion bind…	GO:0071468///cellular response to acidic pH+++GO:0022406///membrane docking+++GO:0042308///negative regulation of protein import into nucleus+++GO:0032088///negative regulation of NF-kappaB transcription factor activity+++GO:0006611///protein export from nucleus+++GO:0070885///negative regulation of calcineurin-NFAT signaling cascade+++GO:0050821///protein stabilization+++GO:0060050///positive re…	04137///Mitophagy - animal+++04140///Autophagy - animal
10051	SMC4	mRNA	-1.57829	BGIR9606_287704+++BGIR9606_287705+++BGIR9606_287706+++BGIR9606_287707+++BGIR9606_287708+++BGIR9606_287709+++BGIR9606_287710+++BGIR9606_287711+++BGIR9606_287712+++BGIR9606_287713+++BGIR9606_287714+++BGIR9606_287715+++NM_001002800.2+++NM_001288753.1+++NM_005496.3+++XM_006713459.4+++XM_011512311.2+++XM_011512312.2+++XM_017005491.2	3.78	3.73	7.9	18.25	3.755	13.075	2.97041e-07	GO:0005737///cytoplasm+++GO:0016607///nuclear speck+++GO:0005654///nucleoplasm+++GO:0005829///cytosol+++GO:0005634///nucleus+++GO:0000796///condensin complex+++GO:0005694///chromosome	GO:0003697///single-stranded DNA binding+++GO:0046982///protein heterodimerization activity+++GO:0005515///protein binding+++GO:0000166///nucleotide binding+++GO:0005524///ATP binding	GO:0030261///chromosome condensation+++GO:0007049///cell cycle+++GO:0007076///mitotic chromosome condensation+++GO:0051383///kinetochore organization+++GO:0045132///meiotic chromosome segregation+++GO:0000070///mitotic sister chromatid segregation+++GO:0010032///meiotic chromosome condensation+++GO:0051276///chromosome organization+++GO:0051301///cell division	04111///Cell cycle - yeast
5257	PHKB	mRNA	-1.57802	BGIR9606_365091+++BGIR9606_365092+++BGIR9606_365093+++BGIR9606_365094+++BGIR9606_365095+++BGIR9606_365096+++BGIR9606_365097+++BGIR9606_365098+++BGIR9606_367082+++BGIR9606_367083+++BGIR9606_367084+++URS00002AE7E0+++URS00008B9F2D+++URS00008BBAF5+++URS00008BE2BB+++URS00008BEC1D+++URS00008BF5C8+++URS0000CFAACE+++NM_000293.2+++NM_001031835.2+++XM_005255983.4+++XM_005255984.4+++XM_017023282.1+++XM_0170…	0.58	0.55	1.4	2.84	0.565	2.12	0.000799613	GO:0005964///phosphorylase kinase complex+++GO:0016020///membrane+++GO:0005886///plasma membrane+++GO:0005829///cytosol	GO:0005515///protein binding+++GO:0004689///phosphorylase kinase activity+++GO:0005516///calmodulin binding+++GO:0016740///transferase activity+++GO:0003824///catalytic activity+++GO:0016301///kinase activity	GO:0005977///glycogen metabolic process+++GO:0006468///protein phosphorylation+++GO:0016310///phosphorylation+++GO:0005975///carbohydrate metabolic process+++GO:0006091///generation of precursor metabolites and energy	04020///Calcium signaling pathway+++04922///Glucagon signaling pathway+++04910///Insulin signaling pathway	H01760///Hepatic glycogen storage disease+++H01762///Muscle glycogen storage disease+++H01948///Glycogen storage disease type IX+++H00069///Glycogen storage diseases (GSD)	M00146///NADH dehydrogenase (ubiquinone) 1 alpha subcomplex
157570	ESCO2	mRNA	-1.57655	URS00009B961C+++NM_001017420.2+++XM_011544421.2+++XM_011544422.2+++XR_949378.3	1.12	1.18	2.4	5.7	1.15	4.05	0.000264296	GO:0030054///cell junction+++GO:0035861///site of double-strand break+++GO:0005694///chromosome+++GO:0005634///nucleus+++GO:0005654///nucleoplasm+++GO:0001741///XY body+++GO:0031618///nuclear pericentric heterochromatin+++GO:0000785///chromatin+++GO:0010369///chromocenter+++GO:0005794///Golgi apparatus	GO:0008080///N-acetyltransferase activity+++GO:0046872///metal ion binding+++GO:0016407///acetyltransferase activity+++GO:0004468///lysine N-acetyltransferase activity, acting on acetyl phosphate as donor+++GO:0016740///transferase activity+++GO:0016746///transferase activity, transferring acyl groups	GO:0007049///cell cycle+++GO:0007062///sister chromatid cohesion+++GO:0007059///chromosome segregation+++GO:0006302///double-strand break repair+++GO:0002244///hematopoietic progenitor cell differentiation+++GO:0034421///post-translational protein acetylation+++GO:0006275///regulation of DNA replication+++GO:0071168///protein localization to chromatin		H00572///ESCO2-related disorders
162681	C18orf54	mRNA	-1.57501	BGIR9606_373676+++BGIR9606_373677+++URS00008B2FC7+++NR_110234.1+++NM_001288980.1+++NM_001288981.1+++NM_001288982.1+++NM_173529.5+++XM_005258201.1+++XM_005258203.1+++XM_017025567.2+++XM_024451093.1+++XR_001753148.1+++XR_001753149.1	0.43	0.61	0.9	2.25	0.52	1.575	0.00170675	GO:0005576///extracellular region	GO:0005515///protein binding	GO:0008285///negative regulation of cell proliferation	04140///Autophagy - animal+++04137///Mitophagy - animal
55958	KLHL9	mRNA	-1.56918	BGIR9606_331243+++BGIR9606_331244+++BGIR9606_331245+++BGIR9606_331246+++BGIR9606_331247+++BGIR9606_331248+++BGIR9606_331249+++BGIR9606_331250+++BGIR9606_331251+++BGIR9606_331252+++BGIR9606_331253+++BGIR9606_331254+++BGIR9606_331255+++BGIR9606_331256+++URS00008BA59B+++NM_018847.3	0.77	1.1	1.66	4.94	0.935	3.3	0.000283206	GO:0030496///midbody+++GO:0031463///Cul3-RING ubiquitin ligase complex+++GO:0005829///cytosol	GO:0004842///ubiquitin-protein transferase activity	GO:0007049///cell cycle+++GO:0016567///protein ubiquitination+++GO:0032465///regulation of cytokinesis+++GO:0043687///post-translational protein modification+++GO:0051301///cell division	04120///Ubiquitin mediated proteolysis
23077	MYCBP2	mRNA	-1.56834	BGIR9606_355087+++BGIR9606_355089+++BGIR9606_355090+++BGIR9606_355091+++BGIR9606_355092+++BGIR9606_355093+++BGIR9606_355094+++BGIR9606_355095+++BGIR9606_355096+++URS0000811850+++URS000081189D+++URS00008B56D7+++URS00008BF3D2+++URS00008BFE7E+++URS00008C00F4+++NM_015057.4+++XM_005266299.3+++XM_006719779.3+++XM_006719780.3+++XM_006719781.3+++XM_006719782.3+++XM_006719783.3+++XM_006719784.3+++XM_00671…	0.36	0.25	0.63	1.57	0.305	1.1	0.000221883	GO:0048471///perinuclear region of cytoplasm+++GO:0030141///secretory granule+++GO:0043231///intracellular membrane-bounded organelle+++GO:0042995///cell projection+++GO:0070062///extracellular exosome+++GO:0030667///secretory granule membrane+++GO:0009986///cell surface+++GO:0005802///trans-Golgi network+++GO:0043025///neuronal cell body+++GO:0043204///perikaryon+++GO:0005886///plasma membrane++…	GO:0005085///guanyl-nucleotide exchange factor activity+++GO:0004497///monooxygenase activity+++GO:0031418///L-ascorbic acid binding+++GO:0005509///calcium ion binding+++GO:0046872///metal ion binding+++GO:0016829///lyase activity+++GO:0016491///oxidoreductase activity+++GO:0008536///Ran GTPase binding+++GO:0004504///peptidylglycine monooxygenase activity+++GO:0003824///catalytic activity+++GO:00…	GO:0019538///protein metabolic process+++GO:0001666///response to hypoxia+++GO:0042177///negative regulation of protein catabolic process+++GO:0009268///response to pH+++GO:0055114///oxidation-reduction process+++GO:0032355///response to estradiol+++GO:0021952///central nervous system projection neuron axonogenesis+++GO:0007595///lactation+++GO:1902667///regulation of axon guidance+++GO:0046688//…
26036	ZNF451	mRNA	-1.56145	BGIR9606_309812+++BGIR9606_309813+++BGIR9606_309815+++BGIR9606_309817+++BGIR9606_309818+++BGIR9606_309819+++BGIR9606_309820+++BGIR9606_309821+++BGIR9606_309822+++BGIR9606_309823+++BGIR9606_309824+++BGIR9606_309825+++BGIR9606_309826+++BGIR9606_309827+++BGIR9606_309828+++BGIR9606_309829+++BGIR9606_309830+++BGIR9606_309831+++BGIR9606_309832+++BGIR9606_309833+++BGIR9606_309834+++BGIR9606_309835+++BGI…	0.57	0.7	1.3	3.1	0.635	2.2	0.000265237	GO:0005654///nucleoplasm+++GO:0016605///PML body+++GO:0005634///nucleus+++GO:0016020///membrane+++GO:0016021///integral component of membrane+++GO:0035097///histone methyltransferase complex	GO:0061665///SUMO ligase activity+++GO:0003714///transcription corepressor activity+++GO:0016740///transferase activity+++GO:0003676///nucleic acid binding+++GO:0000981///DNA-binding transcription factor activity, RNA polymerase II-specific+++GO:0046872///metal ion binding+++GO:0005515///protein binding	GO:0060633///negative regulation of transcription initiation from RNA polymerase II promoter+++GO:0010468///regulation of gene expression+++GO:0030512///negative regulation of transforming growth factor beta receptor signaling pathway+++GO:0016925///protein sumoylation+++GO:2000616///negative regulation of histone H3-K9 acetylation	04141///Protein processing in endoplasmic reticulum+++04137///Mitophagy - animal+++04140///Autophagy - animal	H00458///Craniosynostosis+++H01888///Carpenter syndrome
7690	ZNF131	mRNA	-1.56047	BGIR9606_301456+++BGIR9606_301460+++BGIR9606_301468+++BGIR9606_301470+++BGIR9606_301471+++BGIR9606_301472+++BGIR9606_301473+++BGIR9606_301474+++BGIR9606_301475+++BGIR9606_305401+++BGIR9606_305402+++BGIR9606_305403+++URS00008B9978+++URS00008C07F3+++URS00009C230F+++NM_001297548.2+++NM_001330704.1+++NM_001330705.1+++NM_001330706.1+++NM_001330707.1+++NM_001330708.1+++NM_001330709.1+++NM_001330710.1++…	0.74	1.4	2.42	5.22	1.07	3.82	0.00050984	GO:0005654///nucleoplasm+++GO:0045111///intermediate filament cytoskeleton+++GO:0005634///nucleus	GO:0000977///RNA polymerase II regulatory region sequence-specific DNA binding+++GO:0003676///nucleic acid binding+++GO:0003700///DNA-binding transcription factor activity+++GO:0000981///DNA-binding transcription factor activity, RNA polymerase II-specific+++GO:0043565///sequence-specific DNA binding+++GO:0046872///metal ion binding+++GO:0005515///protein binding+++GO:0003677///DNA binding+++GO:0…	GO:0006355///regulation of transcription, DNA-templated+++GO:0000122///negative regulation of transcription by RNA polymerase II+++GO:0006357///regulation of transcription by RNA polymerase II+++GO:0045944///positive regulation of transcription by RNA polymerase II	04137///Mitophagy - animal+++04140///Autophagy - animal
10640	EXOC5	mRNA	-1.55672	BGIR9606_358700+++BGIR9606_358701+++BGIR9606_358702+++BGIR9606_358703+++BGIR9606_358704+++BGIR9606_358705+++BGIR9606_358706+++NM_006544.3+++XM_005267272.3	1.26	1.76	2.89	7.79	1.51	5.34	2.09067e-05	GO:0005829///cytosol+++GO:0000145///exocyst+++GO:0030496///midbody+++GO:0005737///cytoplasm	GO:0047485///protein N-terminus binding+++GO:0005515///protein binding+++GO:0017160///Ral GTPase binding	GO:0048873///homeostasis of number of cells within a tissue+++GO:1905515///non-motile cilium assembly+++GO:1904019///epithelial cell apoptotic process+++GO:0001736///establishment of planar polarity+++GO:0006892///post-Golgi vesicle-mediated transport+++GO:0048278///vesicle docking+++GO:0072659///protein localization to plasma membrane+++GO:0015031///protein transport+++GO:0006887///exocytosis+++…
2803	GOLGA4	mRNA	-1.55645	BGIR9606_285054+++BGIR9606_285055+++BGIR9606_285056+++BGIR9606_285057+++BGIR9606_285058+++BGIR9606_285059+++BGIR9606_285060+++BGIR9606_285061+++BGIR9606_285063+++URS00008BB9B8+++URS00008BBFCB+++NM_001172713.1+++NM_002078.4+++XM_005265069.3+++XM_005265070.3+++XM_005265071.3+++XM_005265072.3+++XM_005265073.1+++XM_005265074.1+++XM_005265075.1+++XM_006713110.2+++XM_011533598.3+++XM_017006184.1+++XM_0…	0.71	0.46	1.43	2.72	0.585	2.075	0.000109913	GO:0005829///cytosol+++GO:0005794///Golgi apparatus+++GO:0016020///membrane+++GO:0005737///cytoplasm+++GO:0005802///trans-Golgi network+++GO:0043231///intracellular membrane-bounded organelle+++GO:0070062///extracellular exosome+++GO:0000139///Golgi membrane	GO:0051020///GTPase binding+++GO:0005515///protein binding	GO:0016192///vesicle-mediated transport+++GO:0043001///Golgi to plasma membrane protein transport+++GO:0045773///positive regulation of axon extension
54431	DNAJC10	mRNA	-1.5535	BGIR9606_278009+++BGIR9606_278010+++BGIR9606_278011+++BGIR9606_278012+++BGIR9606_278013+++BGIR9606_278014+++BGIR9606_278015+++BGIR9606_278016+++BGIR9606_278017+++BGIR9606_278018+++BGIR9606_278019+++URS00009B3AD0+++URS00009C220F+++NR_073365.1+++NR_073366.1+++NR_073367.1+++NM_001271581.1+++NM_018981.2+++XM_024452971.1	1.42	1.5	2.96	7.23	1.46	5.095	1.29809e-05	GO:0016020///membrane+++GO:0005788///endoplasmic reticulum lumen+++GO:0016021///integral component of membrane+++GO:0034663///endoplasmic reticulum chaperone complex+++GO:0005783///endoplasmic reticulum+++GO:0005623///cell	GO:0015035///protein disulfide oxidoreductase activity+++GO:0030544///Hsp70 protein binding+++GO:0051787///misfolded protein binding+++GO:0016491///oxidoreductase activity+++GO:0015036///disulfide oxidoreductase activity+++GO:0016671///oxidoreductase activity, acting on a sulfur group of donors, disulfide as acceptor+++GO:0051087///chaperone binding+++GO:0051117///ATPase binding+++GO:0005515///pr…	GO:0034976///response to endoplasmic reticulum stress+++GO:0030433///ubiquitin-dependent ERAD pathway+++GO:0045454///cell redox homeostasis+++GO:0070059///intrinsic apoptotic signaling pathway in response to endoplasmic reticulum stress+++GO:0032781///positive regulation of ATPase activity+++GO:0001933///negative regulation of protein phosphorylation+++GO:0055114///oxidation-reduction process+++G…	04141///Protein processing in endoplasmic reticulum
57678	GPAM	mRNA	-1.5502	BGIR9606_336001+++BGIR9606_338863+++BGIR9606_338864+++BGIR9606_338865+++BGIR9606_338866+++NM_001244949.1+++NM_020918.5+++XM_005269998.1+++XM_024448089.1	0.45	0.49	0.92	2.38	0.47	1.65	0.00111582	GO:0016021///integral component of membrane+++GO:0016020///membrane+++GO:0005739///mitochondrion+++GO:0005741///mitochondrial outer membrane+++GO:0005886///plasma membrane+++GO:0031966///mitochondrial membrane	GO:0102420///sn-1-glycerol-3-phosphate C16:0-DCA-CoA acyl transferase activity+++GO:0008374///O-acyltransferase activity+++GO:0004366///glycerol-3-phosphate O-acyltransferase activity+++GO:0016740///transferase activity+++GO:0016746///transferase activity, transferring acyl groups	GO:0051607///defense response to virus+++GO:0033146///regulation of intracellular estrogen receptor signaling pathway+++GO:0016024///CDP-diacylglycerol biosynthetic process+++GO:0070236///negative regulation of activation-induced cell death of T cells+++GO:0006629///lipid metabolic process+++GO:0040018///positive regulation of multicellular organism growth+++GO:0055091///phospholipid homeostasis+…	01110///Biosynthesis of secondary metabolites+++00561///Glycerolipid metabolism+++00564///Glycerophospholipid metabolism+++01100///Metabolic pathways		M00089///Triacylglycerol biosynthesis	R00851///acyl-CoA:sn-glycerol-3-phosphate 1-O-acyltransferase sn-Glycerol 3-phosphate + Acyl-CoA <=> 1-Acyl-sn-glycerol 3-phosphate + CoA+++R09380///acyl-ACP:sn-glycerol-3-phosphate 1-O-acyltransferase Acyl-[acyl-carrier protein] + sn-Glycerol 3-phosphate <=> 1-Acyl-sn-glycerol 3-phosphate + Acyl-carrier protein
197131	UBR1	mRNA	-1.54995	BGIR9606_362352+++BGIR9606_362353+++BGIR9606_362354+++BGIR9606_362355+++BGIR9606_362356+++BGIR9606_362357+++BGIR9606_362358+++BGIR9606_362367+++BGIR9606_362368+++BGIR9606_362369+++BGIR9606_362370+++URS00009BC6E2+++NM_174916.2	0.37	0.45	0.97	1.86	0.41	1.415	0.000324597	GO:0005829///cytosol+++GO:0000151///ubiquitin ligase complex+++GO:0005737///cytoplasm+++GO:0000502///proteasome complex	GO:0016740///transferase activity+++GO:0005515///protein binding+++GO:0061630///ubiquitin protein ligase activity+++GO:0008270///zinc ion binding+++GO:0046872///metal ion binding+++GO:0004842///ubiquitin-protein transferase activity+++GO:0070728///leucine binding	GO:0071596///ubiquitin-dependent protein catabolic process via the N-end rule pathway+++GO:0016567///protein ubiquitination+++GO:0006511///ubiquitin-dependent protein catabolic process+++GO:0030163///protein catabolic process+++GO:0032007///negative regulation of TOR signaling+++GO:0071233///cellular response to leucine	04140///Autophagy - animal+++04137///Mitophagy - animal	H00571///Johanson-Blizzard syndrome
54822	TRPM7	mRNA	-1.54946	BGIR9606_360658+++BGIR9606_362551+++BGIR9606_362552+++BGIR9606_362554+++BGIR9606_362555+++BGIR9606_362556+++BGIR9606_362557+++BGIR9606_362558+++BGIR9606_362559+++BGIR9606_362560+++BGIR9606_362561+++BGIR9606_362562+++BGIR9606_362563+++BGIR9606_362564+++BGIR9606_362565+++BGIR9606_362566+++BGIR9606_362567+++BGIR9606_362568+++BGIR9606_362569+++BGIR9606_362570+++BGIR9606_362571+++BGIR9606_362572+++URS…	0.52	0.59	1.01	2.68	0.555	1.845	0.000237555	GO:0016020///membrane+++GO:0005623///cell+++GO:0016021///integral component of membrane+++GO:0005886///plasma membrane+++GO:0001726///ruffle	GO:0016301///kinase activity+++GO:0004674///protein serine/threonine kinase activity+++GO:0005216///ion channel activity+++GO:0046872///metal ion binding+++GO:0017022///myosin binding+++GO:0003779///actin binding+++GO:0005524///ATP binding+++GO:0000166///nucleotide binding+++GO:0016740///transferase activity+++GO:0005262///calcium channel activity	GO:0010961///cellular magnesium ion homeostasis+++GO:0006468///protein phosphorylation+++GO:0055085///transmembrane transport+++GO:0031032///actomyosin structure organization+++GO:0006816///calcium ion transport+++GO:0070266///necroptotic process+++GO:0070588///calcium ion transmembrane transport+++GO:0046777///protein autophosphorylation+++GO:0016310///phosphorylation+++GO:0012501///programmed c…	04218///Cellular senescence+++04621///NOD-like receptor signaling pathway+++04217///Necroptosis+++04978///Mineral absorption	H00058///Amyotrophic lateral sclerosis (ALS)
55236	UBA6	mRNA	-1.54794	BGIR9606_298080+++BGIR9606_298081+++BGIR9606_298082+++BGIR9606_298083+++BGIR9606_298084+++BGIR9606_298085+++NM_018227.5+++XM_017008359.2+++XR_001741275.2	1.41	1.75	2.95	8.39	1.58	5.67	2.19188e-05	GO:0016020///membrane+++GO:0016021///integral component of membrane+++GO:0005829///cytosol+++GO:0005737///cytoplasm	GO:0000166///nucleotide binding+++GO:0004839///ubiquitin activating enzyme activity+++GO:0005515///protein binding+++GO:0016881///acid-amino acid ligase activity+++GO:0016874///ligase activity+++GO:0005524///ATP binding+++GO:0008641///ubiquitin-like modifier activating enzyme activity+++GO:0019780///FAT10 activating enzyme activity	GO:0007612///learning+++GO:0021764///amygdala development+++GO:0016567///protein ubiquitination+++GO:0021766///hippocampus development+++GO:0006511///ubiquitin-dependent protein catabolic process+++GO:0006464///cellular protein modification process+++GO:0007626///locomotory behavior+++GO:0060996///dendritic spine development	04120///Ubiquitin mediated proteolysis
9748	SLK	mRNA	-1.54688	BGIR9606_335903+++BGIR9606_335904+++BGIR9606_335905+++BGIR9606_335906+++BGIR9606_335907+++URS00008BE6DC+++NM_001304743.1+++NM_014720.3+++XM_011540401.3	0.76	0.81	1.67	3.74	0.785	2.705	3.26655e-05	GO:0005829///cytosol+++GO:0005737///cytoplasm+++GO:0016020///membrane+++GO:0070062///extracellular exosome+++GO:0048471///perinuclear region of cytoplasm+++GO:0031252///cell leading edge	GO:0045296///cadherin binding+++GO:0042803///protein homodimerization activity+++GO:0005524///ATP binding+++GO:0004674///protein serine/threonine kinase activity+++GO:0042802///identical protein binding	GO:0030334///regulation of cell migration+++GO:0023014///signal transduction by protein phosphorylation+++GO:0042981///regulation of apoptotic process+++GO:0046777///protein autophosphorylation+++GO:0031098///stress-activated protein kinase signaling cascade+++GO:0031122///cytoplasmic microtubule organization+++GO:0006915///apoptotic process+++GO:0051893///regulation of focal adhesion assembly+++…	04114///Oocyte meiosis
23405	DICER1	mRNA	-1.546	BGIR9606_359503+++BGIR9606_359504+++BGIR9606_359505+++BGIR9606_359506+++URS00008B934C+++NM_001195573.1+++NM_001271282.2+++NM_001291628.1+++NM_030621.4+++NM_177438.2+++XM_011536599.2+++XM_011536600.3+++XM_011536601.3+++XM_011536602.3+++XM_011536604.2+++XM_011536605.2+++XM_017021120.2+++XM_017021121.2+++XM_017021122.2+++XM_017021123.2	0.49	0.37	0.98	2.2	0.43	1.59	0.000116799	GO:0005634///nucleus+++GO:0070062///extracellular exosome+++GO:0005737///cytoplasm+++GO:0030424///axon+++GO:0033167///ARC complex+++GO:0070578///RISC-loading complex+++GO:0035068///micro-ribonucleoprotein complex+++GO:0005793///endoplasmic reticulum-Golgi intermediate compartment+++GO:0030426///growth cone+++GO:0016442///RISC complex+++GO:0030425///dendrite+++GO:0005829///cytosol	GO:0016891///endoribonuclease activity, producing 5'-phosphomonoesters+++GO:0003677///DNA binding+++GO:0005515///protein binding+++GO:0003725///double-stranded RNA binding+++GO:0004519///endonuclease activity+++GO:0000166///nucleotide binding+++GO:0004530///deoxyribonuclease I activity+++GO:0004518///nuclease activity+++GO:0004521///endoribonuclease activity+++GO:0019904///protein domain specific…	GO:0014040///positive regulation of Schwann cell differentiation+++GO:0036404///conversion of ds siRNA to ss siRNA+++GO:0006396///RNA processing+++GO:0010626///negative regulation of Schwann cell proliferation+++GO:0035280///miRNA loading onto RISC involved in gene silencing by miRNA+++GO:0035196///production of miRNAs involved in gene silencing by miRNA+++GO:0038061///NIK/NF-kappaB signaling+++G…	05206///MicroRNAs in cancer	H01431///Cushing's syndrome+++H01102///Pituitary adenomas
26009	ZZZ3	mRNA	-1.54472	BGIR9606_265544+++BGIR9606_271311+++BGIR9606_271312+++BGIR9606_271314+++URS00008B2228+++URS00008B86E9+++URS00008BFC7E+++URS00009BD4A5+++NM_001308237.1+++NM_015534.5+++XM_005270725.3+++XM_005270726.3+++XM_005270727.4+++XM_005270729.4+++XM_017000970.2+++XM_017000972.1+++XM_024446298.1+++XR_001737103.1+++XR_001737104.1	0.68	0.68	1.33	2.84	0.68	2.085	0.0006395	GO:0005730///nucleolus+++GO:0005634///nucleus+++GO:0005671///Ada2/Gcn5/Ada3 transcription activator complex	GO:0003677///DNA binding+++GO:0000981///DNA-binding transcription factor activity, RNA polymerase II-specific+++GO:0046872///metal ion binding+++GO:0008270///zinc ion binding+++GO:0005515///protein binding	GO:0006357///regulation of transcription by RNA polymerase II	00730///Thiamine metabolism+++01130///Biosynthesis of antibiotics+++01110///Biosynthesis of secondary metabolites+++04137///Mitophagy - animal+++04140///Autophagy - animal+++01100///Metabolic pathways+++00230///Purine metabolism	H01128///Reticular dysgenesis+++H00674///Anemia due to disorders of nucleotide metabolism+++H00092///T-B-Severe combined immunodeficiencies (SCIDs)	M00049///Adenine ribonucleotide biosynthesis, IMP => ADP,ATP	R01547///ATP:dAMP phosphotransferase ATP + dAMP <=> ADP + dADP+++R00127///ATP:AMP phosphotransferase ATP + AMP <=> 2 ADP+++R11319///ADP:thiamin-diphosphate phosphotransferase Thiamin diphosphate + ADP <=> Thiamin triphosphate + AMP
114803	MYSM1	mRNA	-1.54459	BGIR9606_265222+++BGIR9606_271052+++BGIR9606_271053+++BGIR9606_271054+++BGIR9606_271055+++BGIR9606_271056+++BGIR9606_271057+++BGIR9606_271058+++BGIR9606_271059+++BGIR9606_271060+++BGIR9606_271061+++BGIR9606_271062+++BGIR9606_271063+++BGIR9606_271064+++BGIR9606_271065+++URS00008B3387+++URS00008B636B+++URS00008B71D6+++URS00008BA65E+++URS00008BF4A3+++NM_001085487.2+++XM_006710314.3+++XM_011540573.3+…	0.33	0.35	0.63	1.75	0.34	1.19	0.00205585	GO:0032991///protein-containing complex+++GO:0005654///nucleoplasm+++GO:0005634///nucleus+++GO:0005886///plasma membrane	GO:0003713///transcription coactivator activity+++GO:0004843///thiol-dependent ubiquitin-specific protease activity+++GO:0003677///DNA binding+++GO:0042393///histone binding+++GO:0016787///hydrolase activity+++GO:0008237///metallopeptidase activity+++GO:0008233///peptidase activity+++GO:0046872///metal ion binding+++GO:0036459///thiol-dependent ubiquitinyl hydrolase activity+++GO:0000981///DNA-bi…	GO:0045944///positive regulation of transcription by RNA polymerase II+++GO:0051797///regulation of hair follicle development+++GO:0030334///regulation of cell migration+++GO:0006508///proteolysis+++GO:0043473///pigmentation+++GO:0035522///monoubiquitinated histone H2A deubiquitination+++GO:0006325///chromatin organization+++GO:0006338///chromatin remodeling
51306	FAM13B	mRNA	-1.5422	BGIR9606_303499+++BGIR9606_307291+++BGIR9606_307292+++BGIR9606_307293+++BGIR9606_307294+++BGIR9606_307295+++BGIR9606_307296+++BGIR9606_307297+++BGIR9606_307298+++BGIR9606_307299+++BGIR9606_307300+++BGIR9606_307301+++BGIR9606_307302+++BGIR9606_307303+++BGIR9606_307304+++BGIR9606_307305+++BGIR9606_307306+++BGIR9606_307307+++BGIR9606_307308+++BGIR9606_307309+++BGIR9606_307310+++BGIR9606_307311+++BGI…	0.46	0.84	1.25	3.23	0.65	2.24	0.0011403	GO:0005829///cytosol	GO:0005096///GTPase activator activity	GO:0043547///positive regulation of GTPase activity+++GO:0051056///regulation of small GTPase mediated signal transduction+++GO:0007165///signal transduction	04137///Mitophagy - animal+++04140///Autophagy - animal
4642	MYO1D	mRNA	-1.54132	BGIR9606_371169+++BGIR9606_371170+++BGIR9606_371171+++BGIR9606_371172+++BGIR9606_371173+++BGIR9606_371174+++BGIR9606_371175+++BGIR9606_371176+++BGIR9606_371177+++BGIR9606_371180+++URS00000A9242+++URS00000AB100+++URS000056DFC1+++URS00008B414C+++URS00008B57DC+++URS00008BAE91+++URS00008BD1CF+++URS00008BEAC7+++URS00008BFD73+++URS0000D5B244+++NM_001303279.1+++NM_001303280.1+++NM_015194.2+++XM_01702468…	0.81	1.14	2.88	3.96	0.975	3.42	7.48677e-06	GO:0043025///neuronal cell body+++GO:0043209///myelin sheath+++GO:0030424///axon+++GO:0016459///myosin complex+++GO:0016323///basolateral plasma membrane+++GO:0043005///neuron projection+++GO:0005768///endosome+++GO:0031410///cytoplasmic vesicle+++GO:0070062///extracellular exosome+++GO:0044853///plasma membrane raft+++GO:0005790///smooth endoplasmic reticulum+++GO:0005903///brush border+++GO:000…	GO:0048306///calcium-dependent protein binding+++GO:0051015///actin filament binding+++GO:0030898///actin-dependent ATPase activity+++GO:0000146///microfilament motor activity+++GO:0019904///protein domain specific binding+++GO:0005524///ATP binding+++GO:0000166///nucleotide binding+++GO:0003774///motor activity+++GO:0003779///actin binding+++GO:0005516///calmodulin binding	GO:0061502///early endosome to recycling endosome transport+++GO:0010923///negative regulation of phosphatase activity+++GO:0030900///forebrain development+++GO:0051641///cellular localization	04140///Autophagy - animal+++04137///Mitophagy - animal	H00626///Focal segmental glomerulosclerosis+++H00604///Deafness, autosomal dominant
904	CCNT1	mRNA	-1.54011	BGIR9606_350065+++BGIR9606_350066+++BGIR9606_350067+++URS00008B7F48+++NM_001240.3+++NM_001277842.1+++XM_017020197.2	1.56	1.84	3.11	8.48	1.7	5.795	1.38268e-05	GO:0005654///nucleoplasm+++GO:0005730///nucleolus+++GO:0008024///cyclin/CDK positive transcription elongation factor complex+++GO:0005634///nucleus	GO:0061575///cyclin-dependent protein serine/threonine kinase activator activity+++GO:0008134///transcription factor binding+++GO:0097322///7SK snRNA binding+++GO:0016538///cyclin-dependent protein serine/threonine kinase regulator activity+++GO:0044212///transcription regulatory region DNA binding+++GO:0005515///protein binding+++GO:0004674///protein serine/threonine kinase activity+++GO:0003682…	GO:0006357///regulation of transcription by RNA polymerase II+++GO:0006368///transcription elongation from RNA polymerase II promoter+++GO:0032786///positive regulation of DNA-templated transcription, elongation+++GO:0006468///protein phosphorylation+++GO:0051301///cell division+++GO:0006351///transcription, DNA-templated+++GO:1900364///negative regulation of mRNA polyadenylation+++GO:0045944///p…	05202///Transcriptional misregulation in cancer
162239	ZFP1	mRNA	-1.53851	BGIR9606_365744+++URS000028A418+++URS00008B49DD+++URS00008BA045+++URS00008BA7A6+++URS00008BC6B9+++URS00009ADC06+++URS00009B96DA+++URS00009BE95D+++URS00009C3E13+++URS0000D578F2+++NM_001318469.1+++NM_001318471.1+++NM_001318472.1+++NM_001318473.1+++NM_001318474.1+++NM_001318475.1+++NM_001318476.1+++NM_153688.3+++XM_011522921.2+++XM_017022983.1+++XM_017022984.1+++XM_017022985.1+++XM_017022986.1+++XM_…	0.65	0.98	1.83	3.82	0.815	2.825	0.00117164	GO:0005634///nucleus	GO:0003677///DNA binding+++GO:0000981///DNA-binding transcription factor activity, RNA polymerase II-specific+++GO:0003676///nucleic acid binding+++GO:0046872///metal ion binding	GO:0006357///regulation of transcription by RNA polymerase II+++GO:0006355///regulation of transcription, DNA-templated		H00480///Non-syndromic X-linked mental retardation+++H01852///Postaxial polydactyly+++H00513///Transient neonatal diabetes mellitus (TNDM)
83448	PUS7L	mRNA	-1.53248	BGIR9606_349904+++BGIR9606_349905+++BGIR9606_349906+++URS00003079B4+++URS00008BAA19+++URS00008BD293+++URS00008BE8AC+++NM_001098614.2+++NM_001098615.1+++NM_001271826.1+++NM_031292.4+++XM_006719623.3+++XM_011538790.3+++XM_011538791.3+++XM_017019997.2+++XM_017019998.2+++XM_024449217.1+++XR_001748877.2+++XR_002957382.1+++XR_944748.2	0.66	1.38	2.08	4.68	1.02	3.38	0.000281542	GO:0005634///nucleus	GO:0003723///RNA binding+++GO:0009982///pseudouridine synthase activity+++GO:0005515///protein binding+++GO:0016853///isomerase activity	GO:0009451///RNA modification+++GO:0001522///pseudouridine synthesis
8036	SHOC2	mRNA	-1.52831	BGIR9606_335997+++URS00008B3C64+++NR_136749.1+++NM_001269039.2+++NM_001324336.1+++NM_001324337.1+++NM_007373.3	0.86	0.61	1.35	3.73	0.735	2.54	0.00253438	GO:0000164///protein phosphatase type 1 complex+++GO:0005829///cytosol+++GO:0005737///cytoplasm+++GO:0005634///nucleus+++GO:0042622///photoreceptor outer segment membrane+++GO:0005654///nucleoplasm+++GO:0001917///photoreceptor inner segment	GO:0008157///protein phosphatase 1 binding+++GO:0004722///protein serine/threonine phosphatase activity+++GO:0005515///protein binding+++GO:0019888///protein phosphatase regulator activity+++GO:0019903///protein phosphatase binding	GO:0008543///fibroblast growth factor receptor signaling pathway+++GO:0007265///Ras protein signal transduction+++GO:0043666///regulation of phosphoprotein phosphatase activity+++GO:0046579///positive regulation of Ras protein signal transduction+++GO:0006470///protein dephosphorylation	04014///Ras signaling pathway	H00523///Noonan syndrome and related disorders+++H01738///Noonan syndrome
55635	DEPDC1	mRNA	-1.52788	BGIR9606_271203+++BGIR9606_271204+++URS00001D8F79+++URS00009C5AF2+++NM_001114120.2+++NM_017779.5	1.23	1.54	2.78	6.72	1.385	4.75	3.64495e-05	GO:0017053///transcriptional repressor complex+++GO:0005634///nucleus	GO:0005096///GTPase activator activity+++GO:0005515///protein binding	GO:0007165///signal transduction+++GO:0045892///negative regulation of transcription, DNA-templated+++GO:0035556///intracellular signal transduction+++GO:0043547///positive regulation of GTPase activity
91319	DERL3	mRNA	-1.52479	NM_001002862.2+++NM_001135751.1+++NM_198440.3+++XM_011530505.3+++XM_011530506.3+++XM_017029078.2+++XM_017029079.2+++XM_017029080.2+++XM_017029082.2	2.62	3.17	12.06	9.42	2.895	10.74	3.00134e-05	GO:0005789///endoplasmic reticulum membrane+++GO:0030176///integral component of endoplasmic reticulum membrane+++GO:0016020///membrane+++GO:0005783///endoplasmic reticulum+++GO:0016021///integral component of membrane+++GO:0005785///signal recognition particle receptor complex+++GO:0048500///signal recognition particle	GO:0005515///protein binding	GO:0030433///ubiquitin-dependent ERAD pathway+++GO:0030968///endoplasmic reticulum unfolded protein response+++GO:0018279///protein N-linked glycosylation via asparagine+++GO:1904153///negative regulation of retrograde protein transport, ER to cytosol	04141///Protein processing in endoplasmic reticulum		M00403///HRD1/SEL1 ERAD complex
167227	DCP2	mRNA	-1.52322	BGIR9606_302941+++BGIR9606_302942+++BGIR9606_302943+++BGIR9606_302944+++BGIR9606_302945+++BGIR9606_302946+++BGIR9606_302947+++BGIR9606_302948+++BGIR9606_302949+++BGIR9606_302950+++BGIR9606_302951+++BGIR9606_302952+++BGIR9606_302953+++BGIR9606_302954+++BGIR9606_302955+++BGIR9606_302956+++URS00009BC065+++NR_038352.1+++NM_001242377.1+++NM_152624.5+++XM_017009163.1+++XR_001742031.1	0.37	0.52	1.01	2.05	0.445	1.53	0.000209223	GO:0000932///P-body+++GO:0005634///nucleus+++GO:0036464///cytoplasmic ribonucleoprotein granule+++GO:0030054///cell junction+++GO:0005654///nucleoplasm+++GO:0005737///cytoplasm+++GO:0016442///RISC complex+++GO:0005829///cytosol	GO:0050072///m7G(5')pppN diphosphatase activity+++GO:0016787///hydrolase activity+++GO:0030145///manganese ion binding+++GO:0046872///metal ion binding+++GO:0005515///protein binding+++GO:0003723///RNA binding+++GO:0016896///exoribonuclease activity, producing 5'-phosphomonoesters+++GO:0070034///telomerase RNA binding+++GO:0004534///5'-3' exoribonuclease activity	GO:0043928///exonucleolytic nuclear-transcribed mRNA catabolic process involved in deadenylation-dependent decay+++GO:0000290///deadenylation-dependent decapping of nuclear-transcribed mRNA+++GO:0032211///negative regulation of telomere maintenance via telomerase+++GO:0000184///nuclear-transcribed mRNA catabolic process, nonsense-mediated decay+++GO:0006402///mRNA catabolic process+++GO:0043488//…	03018///RNA degradation		M00395///Decapping complex	R10815///5'-(N7-methylguanosine 5'-triphospho)-[mRNA] N7-methylguanosine-5'-diphosphate phosphohydrolase m7G(5')pppR-mRNA + H2O <=> N7-Methylguanosine 5'-diphosphate + 5'-Phospho-[mRNA]
23122	CLASP2	mRNA	-1.52274	BGIR9606_289075+++BGIR9606_289078+++BGIR9606_289079+++BGIR9606_289080+++BGIR9606_289081+++BGIR9606_289082+++BGIR9606_289083+++BGIR9606_289084+++BGIR9606_289085+++BGIR9606_289086+++BGIR9606_289087+++BGIR9606_289088+++BGIR9606_289089+++BGIR9606_289090+++BGIR9606_289091+++URS00008B61DE+++NM_001207044.1+++NM_015097.2+++XM_006713040.1+++XM_006713041.1+++XM_006713042.1+++XM_006713048.1+++XM_006713049.1…	0.68	0.5	1.07	2.96	0.59	2.015	0.000813657	GO:0016020///membrane+++GO:0005737///cytoplasm+++GO:0044295///axonal growth cone+++GO:0032587///ruffle membrane+++GO:0000775///chromosome, centromeric region+++GO:0005856///cytoskeleton+++GO:0005802///trans-Golgi network+++GO:0005829///cytosol+++GO:0005819///spindle+++GO:0031252///cell leading edge+++GO:0005881///cytoplasmic microtubule+++GO:0072686///mitotic spindle+++GO:0005886///plasma membran…	GO:0051015///actin filament binding+++GO:1990782///protein tyrosine kinase binding+++GO:0043515///kinetochore binding+++GO:0005515///protein binding+++GO:0008017///microtubule binding+++GO:0002162///dystroglycan binding+++GO:0051010///microtubule plus-end binding	GO:0051497///negative regulation of stress fiber assembly+++GO:0000226///microtubule cytoskeleton organization+++GO:0051301///cell division+++GO:0010634///positive regulation of epithelial cell migration+++GO:0031023///microtubule organizing center organization+++GO:0010458///exit from mitosis+++GO:0007020///microtubule nucleation+++GO:0034453///microtubule anchoring+++GO:0007030///Golgi organiza…
55914	ERBIN	mRNA	-1.52259	BGIR9606_301860+++BGIR9606_301861+++BGIR9606_301862+++BGIR9606_301863+++BGIR9606_301864+++BGIR9606_301865+++BGIR9606_301866+++BGIR9606_301867+++BGIR9606_301868+++BGIR9606_301869+++BGIR9606_301870+++BGIR9606_301871+++URS00008B4C0A+++URS00008B7A68+++URS00008C0395+++URS00009C13CC+++URS00009C434A+++NM_001006600.2+++NM_001253697.1+++NM_001253698.1+++NM_001253699.1+++NM_001253701.1+++NM_018695.3+++XM_0…	1.06	0.79	1.7	4.75	0.925	3.225	0.000198136	GO:0005737///cytoplasm+++GO:0005604///basement membrane+++GO:0016323///basolateral plasma membrane+++GO:0030056///hemidesmosome+++GO:0016607///nuclear speck+++GO:0030054///cell junction+++GO:0098978///glutamatergic synapse+++GO:0005634///nucleus+++GO:0016020///membrane+++GO:0098794///postsynapse+++GO:0031965///nuclear membrane+++GO:0005886///plasma membrane+++GO:0009925///basal plasma membrane	GO:0005200///structural constituent of cytoskeleton+++GO:0005102///signaling receptor binding+++GO:0005515///protein binding+++GO:0005176///ErbB-2 class receptor binding	GO:0007229///integrin-mediated signaling pathway+++GO:0045197///establishment or maintenance of epithelial cell apical/basal polarity+++GO:0006605///protein targeting+++GO:0071356///cellular response to tumor necrosis factor+++GO:0032088///negative regulation of NF-kappaB transcription factor activity+++GO:0007165///signal transduction+++GO:0007173///epidermal growth factor receptor signaling pat…	04621///NOD-like receptor signaling pathway
11260	XPOT	mRNA	-1.52206	BGIR9606_347291+++BGIR9606_347293+++BGIR9606_347294+++BGIR9606_347295+++BGIR9606_347296+++BGIR9606_347297+++BGIR9606_350627+++URS0000D58EBB+++NM_007235.5+++XM_017018748.1+++XR_944484.3	3.63	3.81	6.76	18.78	3.72	12.77	3.56621e-06	GO:0005643///nuclear pore+++GO:0005737///cytoplasm+++GO:0016363///nuclear matrix+++GO:0005829///cytosol+++GO:0005634///nucleus+++GO:0005623///cell+++GO:0005654///nucleoplasm	GO:0000049///tRNA binding+++GO:0008536///Ran GTPase binding+++GO:0003723///RNA binding	GO:0006886///intracellular protein transport+++GO:0071528///tRNA re-export from nucleus+++GO:0006409///tRNA export from nucleus	03013///RNA transport
10153	CEBPZ	mRNA	-1.52086	BGIR9606_280114+++BGIR9606_280115+++BGIR9606_280116+++BGIR9606_280117+++BGIR9606_280119+++BGIR9606_280120+++BGIR9606_280121+++NM_005760.2	1.03	1.19	1.77	5.86	1.11	3.815	0.00186073	GO:0005634///nucleus+++GO:0016021///integral component of membrane+++GO:0031966///mitochondrial membrane	GO:0000981///DNA-binding transcription factor activity, RNA polymerase II-specific+++GO:0003723///RNA binding+++GO:0003677///DNA binding+++GO:0000978///RNA polymerase II proximal promoter sequence-specific DNA binding+++GO:0001077///proximal promoter DNA-binding transcription activator activity, RNA polymerase II-specific	GO:0045944///positive regulation of transcription by RNA polymerase II+++GO:0006366///transcription by RNA polymerase II	04140///Autophagy - animal+++04137///Mitophagy - animal	H02157///Short-rib thoracic dysplasia+++H00511///Short rib-polydactyly syndrome
4012	LNPEP	mRNA	-1.52035	BGIR9606_302715+++BGIR9606_302716+++BGIR9606_302717+++BGIR9606_302718+++BGIR9606_302719+++URS00008B56BF+++URS00008B6727+++URS00008BB78C+++URS00008BCA0F+++URS00008BEBFA+++NM_005575.2+++NM_175920.3+++XM_024446045.1	0.33	0.35	0.69	1.48	0.34	1.085	0.000347332	GO:0005765///lysosomal membrane+++GO:0005829///cytosol+++GO:0030659///cytoplasmic vesicle membrane+++GO:0005576///extracellular region+++GO:0005887///integral component of plasma membrane+++GO:0005886///plasma membrane+++GO:0048471///perinuclear region of cytoplasm+++GO:0005737///cytoplasm+++GO:0031905///early endosome lumen+++GO:0016021///integral component of membrane+++GO:0016020///membrane	GO:0004177///aminopeptidase activity+++GO:0008233///peptidase activity+++GO:0008270///zinc ion binding+++GO:0070006///metalloaminopeptidase activity+++GO:0005515///protein binding+++GO:0008237///metallopeptidase activity+++GO:0046872///metal ion binding+++GO:0016787///hydrolase activity+++GO:0042277///peptide binding	GO:0043171///peptide catabolic process+++GO:0000209///protein polyubiquitination+++GO:0030163///protein catabolic process+++GO:0006508///proteolysis+++GO:0060395///SMAD protein signal transduction+++GO:0120163///negative regulation of cold-induced thermogenesis+++GO:0002480///antigen processing and presentation of exogenous peptide antigen via MHC class I, TAP-independent+++GO:0007565///female pr…	04614///Renin-angiotensin system
55165	CEP55	mRNA	-1.51762	BGIR9606_335491+++BGIR9606_335492+++BGIR9606_335493+++BGIR9606_335494+++BGIR9606_335496+++NM_001127182.1+++NM_018131.4+++XM_011539918.1+++XM_011539919.1+++XM_011539920.2+++XM_017016372.1+++XM_017016373.1	1.85	2.5	3.86	11.12	2.175	7.49	0.000357022	GO:0016020///membrane+++GO:0005814///centriole+++GO:0032154///cleavage furrow+++GO:0090543///Flemming body+++GO:0045171///intercellular bridge+++GO:0005737///cytoplasm+++GO:0005886///plasma membrane+++GO:0005856///cytoskeleton+++GO:0030496///midbody+++GO:0005815///microtubule organizing center+++GO:0005813///centrosome	GO:0005515///protein binding	GO:0072001///renal system development+++GO:1904888///cranial skeletal system development+++GO:0000920///septum digestion after cytokinesis+++GO:0045184///establishment of protein localization+++GO:0061952///midbody abscission+++GO:0007275///multicellular organism development+++GO:0000281///mitotic cytokinesis+++GO:0014066///regulation of phosphatidylinositol 3-kinase signaling+++GO:0051301///cell…		H01937///Multinucleated neurons, anhydramnios, renal dysplasia, cerebellar hypoplasia, and hydranencephaly (MARCH)
7705	ZNF146	mRNA	-1.51753	BGIR9606_376403+++BGIR9606_376404+++BGIR9606_376405+++BGIR9606_376406+++URS00008C3044+++NM_001099638.1+++NM_001099639.1+++NM_007145.2+++XM_005259214.3+++XM_017027246.2+++XM_017027247.2	2.03	2.45	3.6	11.61	2.24	7.605	0.000239252	GO:0005829///cytosol+++GO:0005634///nucleus+++GO:0005730///nucleolus	GO:0003677///DNA binding+++GO:0046872///metal ion binding+++GO:0008201///heparin binding+++GO:0000981///DNA-binding transcription factor activity, RNA polymerase II-specific+++GO:0003676///nucleic acid binding+++GO:0008270///zinc ion binding	GO:0006357///regulation of transcription by RNA polymerase II+++GO:0006355///regulation of transcription, DNA-templated
9736	USP34	mRNA	-1.51685	BGIR9606_275659+++BGIR9606_280502+++BGIR9606_280505+++BGIR9606_280506+++BGIR9606_280507+++BGIR9606_280508+++BGIR9606_280509+++BGIR9606_280510+++BGIR9606_280511+++BGIR9606_280512+++BGIR9606_280513+++BGIR9606_280514+++BGIR9606_280515+++BGIR9606_280516+++BGIR9606_280517+++BGIR9606_280518+++BGIR9606_280519+++BGIR9606_280520+++BGIR9606_280521+++BGIR9606_280522+++BGIR9606_280523+++BGIR9606_280544+++BGI…	0.52	0.42	0.92	2.28	0.47	1.6	0.000194602	GO:0005829///cytosol	GO:0016787///hydrolase activity+++GO:0008234///cysteine-type peptidase activity+++GO:0008233///peptidase activity+++GO:0036459///thiol-dependent ubiquitinyl hydrolase activity+++GO:0004843///thiol-dependent ubiquitin-specific protease activity+++GO:0005515///protein binding+++GO:0004197///cysteine-type endopeptidase activity	GO:0071108///protein K48-linked deubiquitination+++GO:0006508///proteolysis+++GO:0090263///positive regulation of canonical Wnt signaling pathway+++GO:0016055///Wnt signaling pathway+++GO:0006511///ubiquitin-dependent protein catabolic process+++GO:0031647///regulation of protein stability+++GO:0016579///protein deubiquitination	04137///Mitophagy - animal+++04140///Autophagy - animal
9475	ROCK2	mRNA	-1.51379	BGIR9606_274936+++BGIR9606_274937+++BGIR9606_279702+++BGIR9606_279703+++BGIR9606_279704+++BGIR9606_279705+++BGIR9606_279706+++BGIR9606_279707+++BGIR9606_279708+++BGIR9606_279709+++BGIR9606_279710+++BGIR9606_279711+++BGIR9606_279712+++BGIR9606_279713+++BGIR9606_279714+++BGIR9606_279715+++BGIR9606_279716+++BGIR9606_279717+++URS00008B5A7D+++URS00008B6F3A+++URS00008B93D6+++URS00008B9638+++URS00008BA5…	0.65	0.42	1.1	2.67	0.535	1.885	0.000604897	GO:0005634///nucleus+++GO:0036464///cytoplasmic ribonucleoprotein granule+++GO:0005737///cytoplasm+++GO:0005813///centrosome+++GO:0005815///microtubule organizing center+++GO:0016020///membrane+++GO:0005856///cytoskeleton+++GO:0005886///plasma membrane+++GO:0005829///cytosol	GO:0000166///nucleotide binding+++GO:0046872///metal ion binding+++GO:0003723///RNA binding+++GO:0072518///Rho-dependent protein serine/threonine kinase activity+++GO:0004672///protein kinase activity+++GO:0016740///transferase activity+++GO:0016301///kinase activity+++GO:0005515///protein binding+++GO:0004674///protein serine/threonine kinase activity+++GO:0005524///ATP binding+++GO:0050321///ta…	GO:1990776///response to angiotensin+++GO:0110061///regulation of angiotensin-activated signaling pathway+++GO:0051893///regulation of focal adhesion assembly+++GO:0032956///regulation of actin cytoskeleton organization+++GO:0006939///smooth muscle contraction+++GO:0010595///positive regulation of endothelial cell migration+++GO:0051492///regulation of stress fiber assembly+++GO:1902004///positiv…	04921///Oxytocin signaling pathway+++04270///Vascular smooth muscle contraction+++04071///Sphingolipid signaling pathway+++04510///Focal adhesion+++04062///Chemokine signaling pathway+++04024///cAMP signaling pathway+++05132///Salmonella infection+++04310///Wnt signaling pathway+++05200///Pathways in cancer+++04810///Regulation of actin cytoskeleton+++05130///Pathogenic Escherichia coli infection…
23379	ICE1	mRNA	-1.51366	BGIR9606_300928+++BGIR9606_300929+++BGIR9606_300930+++BGIR9606_300931+++BGIR9606_300932+++BGIR9606_300933+++BGIR9606_300934+++URS00008B5218+++NM_015325.2+++XM_011513999.2+++XM_017009285.2+++XR_001742051.1	0.69	0.61	1.37	3.08	0.65	2.225	0.000113311	GO:0008023///transcription elongation factor complex+++GO:0005634///nucleus+++GO:0035363///histone locus body+++GO:0035327///transcriptionally active chromatin+++GO:0016604///nuclear body+++GO:0015030///Cajal body+++GO:0005654///nucleoplasm	GO:0005515///protein binding+++GO:0042803///protein homodimerization activity	GO:0042795///snRNA transcription by RNA polymerase II+++GO:0090316///positive regulation of intracellular protein transport+++GO:0045945///positive regulation of transcription by RNA polymerase III+++GO:0042796///snRNA transcription by RNA polymerase III+++GO:0031334///positive regulation of protein complex assembly	04137///Mitophagy - animal+++04140///Autophagy - animal
57181	SLC39A10	mRNA	-1.51347	BGIR9606_278243+++BGIR9606_278244+++BGIR9606_278245+++BGIR9606_278246+++BGIR9606_278247+++BGIR9606_278248+++BGIR9606_278249+++URS00008C2851+++URS00009C29A4+++NM_001127257.1+++NM_020342.2+++XM_005246689.4+++XM_011511504.2+++XM_011511505.3+++XM_011511506.3+++XM_011511507.2+++XM_017004522.2+++XM_017004523.1	0.51	0.7	1.11	2.96	0.605	2.035	0.00154308	GO:0016020///membrane+++GO:0016021///integral component of membrane+++GO:0005887///integral component of plasma membrane+++GO:0005886///plasma membrane	GO:0046873///metal ion transmembrane transporter activity+++GO:0005385///zinc ion transmembrane transporter activity	GO:0002903///negative regulation of B cell apoptotic process+++GO:0071578///zinc ion import across plasma membrane+++GO:0006882///cellular zinc ion homeostasis+++GO:1903615///positive regulation of protein tyrosine phosphatase activity+++GO:0006811///ion transport+++GO:0030001///metal ion transport+++GO:0050861///positive regulation of B cell receptor signaling pathway+++GO:0006829///zinc ion tra…
3799	KIF5B	mRNA	-1.51282	BGIR9606_337213+++BGIR9606_337217+++BGIR9606_337219+++BGIR9606_337220+++BGIR9606_337221+++BGIR9606_337222+++BGIR9606_337224+++BGIR9606_337225+++BGIR9606_337226+++BGIR9606_337227+++BGIR9606_337229+++BGIR9606_337230+++NM_004521.2+++XM_017016224.2	2.37	2.44	4.93	11.29	2.405	8.11	1.89064e-06	GO:0043005///neuron projection+++GO:0044295///axonal growth cone+++GO:0043227///membrane-bounded organelle+++GO:0015630///microtubule cytoskeleton+++GO:0005829///cytosol+++GO:0005874///microtubule+++GO:0030139///endocytic vesicle+++GO:0031982///vesicle+++GO:0005737///cytoplasm+++GO:0048471///perinuclear region of cytoplasm+++GO:0035253///ciliary rootlet+++GO:0005871///kinesin complex+++GO:0045335…	GO:0045296///cadherin binding+++GO:0008432///JUN kinase binding+++GO:0003777///microtubule motor activity+++GO:0008017///microtubule binding+++GO:0005524///ATP binding+++GO:0099609///microtubule lateral binding+++GO:0005515///protein binding+++GO:0016887///ATPase activity+++GO:0003774///motor activity+++GO:0042802///identical protein binding+++GO:0000166///nucleotide binding	GO:0032230///positive regulation of synaptic transmission, GABAergic+++GO:0007420///brain development+++GO:0090316///positive regulation of intracellular protein transport+++GO:1990048///anterograde neuronal dense core vesicle transport+++GO:0072383///plus-end-directed vesicle transport along microtubule+++GO:0051642///centrosome localization+++GO:1990049///retrograde neuronal dense core vesicle …	04144///Endocytosis+++04728///Dopaminergic synapse	H01881///Complex cortical dysplasia with other brain malformations+++H00266///Hereditary spastic paraplegia (SPG)
23469	PHF3	mRNA	-1.51169	BGIR9606_309877+++BGIR9606_309878+++BGIR9606_309879+++BGIR9606_309880+++BGIR9606_309881+++BGIR9606_309882+++BGIR9606_309883+++URS0000D5DD7C+++NM_001290259.1+++NM_001290260.1+++NM_015153.3+++XM_005248701.4+++XM_005248702.3+++XM_005248703.4+++XM_006715426.3+++XM_011535648.3+++XM_017010626.1	0.76	0.66	1.4	3.17	0.71	2.285	0.000248368	GO:0005575///cellular_component	GO:0046872///metal ion binding+++GO:0003674///molecular_function	GO:0007275///multicellular organism development+++GO:0006351///transcription, DNA-templated	04137///Mitophagy - animal+++04140///Autophagy - animal	H00527///Retinitis pigmentosa (RP)
8887	TAX1BP1	mRNA	-1.51082	BGIR9606_315603+++BGIR9606_315604+++BGIR9606_315605+++BGIR9606_315606+++BGIR9606_315607+++BGIR9606_315608+++NM_001079864.2+++NM_001206901.1+++NM_001206902.1+++NM_006024.6+++XM_005249900.3+++XM_017012754.2	2.04	3.39	4.89	13.4	2.715	9.145	0.000110338	GO:0005829///cytosol+++GO:0070062///extracellular exosome	GO:0046872///metal ion binding+++GO:0005515///protein binding+++GO:0019900///kinase binding	GO:0010803///regulation of tumor necrosis factor-mediated signaling pathway+++GO:0032480///negative regulation of type I interferon production+++GO:0043066///negative regulation of apoptotic process+++GO:0006915///apoptotic process+++GO:0032088///negative regulation of NF-kappaB transcription factor activity	04137///Mitophagy - animal
23595	ORC3	mRNA	-1.50795	BGIR9606_310223+++BGIR9606_310224+++BGIR9606_310225+++BGIR9606_310226+++BGIR9606_310227+++BGIR9606_310228+++BGIR9606_310229+++BGIR9606_310230+++BGIR9606_310231+++BGIR9606_310232+++BGIR9606_310233+++BGIR9606_310234+++BGIR9606_310235+++BGIR9606_310239+++BGIR9606_310240+++URS00008B4E10+++URS00008BD337+++NM_001197259.1+++NM_012381.3+++NM_181837.2+++XM_005248704.2+++XM_005248705.2+++XM_005248706.1+++X…	1.37	3.04	4.22	10.86	2.205	7.54	0.000707007	GO:0005656///nuclear pre-replicative complex+++GO:0000808///origin recognition complex+++GO:0016604///nuclear body+++GO:0005634///nucleus+++GO:0005664///nuclear origin of replication recognition complex+++GO:0031261///DNA replication preinitiation complex+++GO:0000784///nuclear chromosome, telomeric region+++GO:0005654///nucleoplasm	GO:0003688///DNA replication origin binding+++GO:0003677///DNA binding+++GO:0005515///protein binding	GO:0006260///DNA replication+++GO:0006270///DNA replication initiation+++GO:0000082///G1/S transition of mitotic cell cycle+++GO:0006267///pre-replicative complex assembly involved in nuclear cell cycle DNA replication+++GO:0061351///neural precursor cell proliferation	04111///Cell cycle - yeast+++04113///Meiosis - yeast+++04110///Cell cycle		M00284///Origin recognition complex
84002	B3GNT5	mRNA	-1.50371	BGIR9606_288098+++BGIR9606_288099+++BGIR9606_288101+++BGIR9606_288102+++NM_032047.4+++XM_005247823.5+++XM_005247824.3+++XM_005247825.3+++XM_011513225.2+++XM_011513226.2+++XM_011513227.2+++XM_011513228.2+++XM_011513229.2+++XM_017007309.1	1.06	1.34	2.6	5.49	1.2	4.045	0.000124745	GO:0005622///intracellular+++GO:0000139///Golgi membrane+++GO:0005794///Golgi apparatus+++GO:0016020///membrane+++GO:0016021///integral component of membrane+++GO:0005783///endoplasmic reticulum	GO:0008532///N-acetyllactosaminide beta-1,3-N-acetylglucosaminyltransferase activity+++GO:0016740///transferase activity+++GO:0016757///transferase activity, transferring glycosyl groups+++GO:0008376///acetylgalactosaminyltransferase activity+++GO:0008378///galactosyltransferase activity+++GO:0008499///UDP-galactose:beta-N-acetylglucosamine beta-1,3-galactosyltransferase activity+++GO:0008457///b…	GO:0006486///protein glycosylation+++GO:0016266///O-glycan processing+++GO:0007420///brain development+++GO:0030311///poly-N-acetyllactosamine biosynthetic process+++GO:0007275///multicellular organism development+++GO:0007417///central nervous system development+++GO:0009247///glycolipid biosynthetic process	00601///Glycosphingolipid biosynthesis - lacto and neolacto series+++01100///Metabolic pathways		M00071///Glycosphingolipid biosynthesis, neolacto-series, LacCer => nLc4Cer+++M00070///Glycosphingolipid biosynthesis, lacto-series, LacCer => Lc4Cer	R05971///UDP-N-acetyl-D-glucosamine + Lactosylceramide <=> UDP + Lc3Cer
84188	FAR1	mRNA	-1.50077	BGIR9606_339833+++BGIR9606_339834+++BGIR9606_339835+++BGIR9606_339836+++BGIR9606_339837+++URS00008B35D5+++URS00008B80C9+++URS00008B9079+++URS00009B0FEB+++NM_032228.5+++XM_011520400.2	1.62	1.72	2.99	8.32	1.67	5.655	6.92638e-05	GO:0005782///peroxisomal matrix+++GO:0016020///membrane+++GO:0005777///peroxisome+++GO:0005778///peroxisomal membrane+++GO:0005779///integral component of peroxisomal membrane+++GO:0016021///integral component of membrane	GO:0080019///fatty-acyl-CoA reductase (alcohol-forming) activity+++GO:0016491///oxidoreductase activity+++GO:0102965///alcohol-forming fatty acyl-CoA reductase activity	GO:0010025///wax biosynthetic process+++GO:0006629///lipid metabolic process+++GO:0055114///oxidation-reduction process+++GO:0046474///glycerophospholipid biosynthetic process+++GO:0035336///long-chain fatty-acyl-CoA metabolic process+++GO:0008611///ether lipid biosynthetic process	04146///Peroxisome+++04212///Longevity regulating pathway - worm+++00073///Cutin, suberine and wax biosynthesis	H02100///Peroxisomal fatty acyl-CoA reductase 1 disorder+++H00207///Rhizomelic chondrodysplasia punctata		R09470///long-chain-primary-alcohol:NADP+ oxidoreductase (CoA-acylating) Long-chain acyl-CoA + 2 NADPH + 2 H+ <=> Primary alcohol + 2 NADP+ + CoA
8323	FZD6	mRNA	-1.49847	BGIR9606_324600+++NR_133921.1+++NM_001164615.1+++NM_001164616.1+++NM_001317796.1+++NM_003506.3	2.31	3.02	5.18	12.7	2.665	8.94	2.09723e-05	GO:0016020///membrane+++GO:0009986///cell surface+++GO:0016021///integral component of membrane+++GO:0005887///integral component of plasma membrane+++GO:0045177///apical part of cell+++GO:0016324///apical plasma membrane+++GO:0016327///apicolateral plasma membrane+++GO:0005886///plasma membrane+++GO:0031410///cytoplasmic vesicle+++GO:0030659///cytoplasmic vesicle membrane	GO:0001540///amyloid-beta binding+++GO:0031625///ubiquitin protein ligase binding+++GO:0005515///protein binding+++GO:0042813///Wnt-activated receptor activity+++GO:0004888///transmembrane signaling receptor activity+++GO:0017147///Wnt-protein binding+++GO:0004930///G protein-coupled receptor activity	GO:0001843///neural tube closure+++GO:0035880///embryonic nail plate morphogenesis+++GO:0060070///canonical Wnt signaling pathway+++GO:0007223///Wnt signaling pathway, calcium modulating pathway+++GO:0007165///signal transduction+++GO:0007186///G protein-coupled receptor signaling pathway+++GO:0030168///platelet activation+++GO:0016055///Wnt signaling pathway+++GO:0007166///cell surface receptor …	04550///Signaling pathways regulating pluripotency of stem cells+++05200///Pathways in cancer+++05226///Gastric cancer+++04150///mTOR signaling pathway+++05165///Human papillomavirus infection+++05166///HTLV-I infection+++04934///Cushing's syndrome+++05205///Proteoglycans in cancer+++04390///Hippo signaling pathway+++04916///Melanogenesis+++05217///Basal cell carcinoma+++05224///Breast cancer+++0…	H01307///Nonsyndromic congenital nail disorder (NDNC)	M00677///Wnt signaling
6782	HSPA13	mRNA	-1.49837	BGIR9606_383757+++NM_006948.4	1.73	3.41	6.17	10.76	2.57	8.465	1.02177e-05	GO:0043231///intracellular membrane-bounded organelle+++GO:0070062///extracellular exosome+++GO:0016020///membrane+++GO:0034663///endoplasmic reticulum chaperone complex+++GO:0005788///endoplasmic reticulum lumen+++GO:0005737///cytoplasm+++GO:0005783///endoplasmic reticulum+++GO:0005634///nucleus	GO:0044183///protein binding involved in protein folding+++GO:0016887///ATPase activity+++GO:0051787///misfolded protein binding+++GO:0005515///protein binding+++GO:0042623///ATPase activity, coupled+++GO:0005524///ATP binding+++GO:0000166///nucleotide binding+++GO:0031072///heat shock protein binding+++GO:0051082///unfolded protein binding	GO:0051085///chaperone cofactor-dependent protein refolding+++GO:0006986///response to unfolded protein+++GO:0030968///endoplasmic reticulum unfolded protein response+++GO:0030433///ubiquitin-dependent ERAD pathway+++GO:0034620///cellular response to unfolded protein+++GO:0034605///cellular response to heat+++GO:0042026///protein refolding
5290	PIK3CA	mRNA	-1.49768	BGIR9606_288010+++BGIR9606_288011+++BGIR9606_288012+++BGIR9606_288013+++BGIR9606_292373+++BGIR9606_292386+++URS000044DC51+++URS00008B4AF3+++NM_006218.3+++XM_006713658.4+++XM_011512894.2	0.49	0.53	0.85	2.77	0.51	1.81	0.00201432	GO:0030027///lamellipodium+++GO:0005886///plasma membrane+++GO:0005829///cytosol+++GO:0005943///phosphatidylinositol 3-kinase complex, class IA+++GO:0005942///phosphatidylinositol 3-kinase complex+++GO:0005737///cytoplasm+++GO:0016020///membrane	GO:0016303///1-phosphatidylinositol-3-kinase activity+++GO:0016740///transferase activity+++GO:0043560///insulin receptor substrate binding+++GO:0000166///nucleotide binding+++GO:0035005///1-phosphatidylinositol-4-phosphate 3-kinase activity+++GO:0004674///protein serine/threonine kinase activity+++GO:0016301///kinase activity+++GO:0046934///phosphatidylinositol-4,5-bisphosphate 3-kinase activity…	GO:0032008///positive regulation of TOR signaling+++GO:0038096///Fc-gamma receptor signaling pathway involved in phagocytosis+++GO:0016477///cell migration+++GO:2000653///regulation of genetic imprinting+++GO:0007411///axon guidance+++GO:0016242///negative regulation of macroautophagy+++GO:0038095///Fc-epsilon receptor signaling pathway+++GO:0032147///activation of protein kinase activity+++GO:00…	04212///Longevity regulating pathway - worm+++04630///Jak-STAT signaling pathway+++04380///Osteoclast differentiation+++04510///Focal adhesion+++05418///Fluid shear stress and atherosclerosis+++04725///Cholinergic synapse+++04670///Leukocyte transendothelial migration+++05160///Hepatitis C+++04930///Type II diabetes mellitus+++04210///Apoptosis+++04360///Axon guidance+++04024///cAMP signaling pat…	H01431///Cushing's syndrome+++H01985///Desmoplastic small round cell tumor+++H01912///Congenital lipomatous overgrowth, vascular malformations, and epidermal nevi+++H02153///Megalencephaly-capillary malformation syndrome+++H01387///Activated PI3K-delta syndrome (APDS)+++H01222///Cowden syndrome+++H01102///Pituitary adenomas+++H00031///Breast cancer+++H00027///Ovarian cancer+++H00048///Hepatocellu…	M00676///PI3K-Akt signaling	R04545///ATP:1-phosphatidyl-1D-myo-inositol-4,5-bisphosphate 3-phosphotransferase ATP + 1-Phosphatidyl-D-myo-inositol 4,5-bisphosphate <=> ADP + Phosphatidylinositol-3,4,5-trisphosphate
11080	DNAJB4	mRNA	-1.49462	BGIR9606_265563+++BGIR9606_265564+++BGIR9606_265565+++BGIR9606_265566+++BGIR9606_265567+++URS00008B312C+++URS00009BC33F+++URS0000D596BE+++NM_001317099.1+++NM_001317100.1+++NM_001317101.1+++NM_001317102.1+++NM_001317103.1+++NM_007034.4	1.7	2.82	6.18	8.61	2.26	7.395	9.8189e-06	GO:0005886///plasma membrane+++GO:0005829///cytosol+++GO:0005654///nucleoplasm+++GO:0005737///cytoplasm+++GO:0016020///membrane	GO:0005515///protein binding+++GO:0051087///chaperone binding+++GO:0051082///unfolded protein binding+++GO:0001671///ATPase activator activity	GO:0032781///positive regulation of ATPase activity+++GO:0006457///protein folding+++GO:0009408///response to heat+++GO:0006986///response to unfolded protein+++GO:0000122///negative regulation of transcription by RNA polymerase II+++GO:0051085///chaperone cofactor-dependent protein refolding
5917	RARS	mRNA	-1.49441	BGIR9606_304169+++BGIR9606_304170+++BGIR9606_304171+++BGIR9606_304172+++BGIR9606_304173+++NM_002887.3	5.98	6	11.84	28.47	5.99	20.155	7.57712e-06	GO:0005654///nucleoplasm+++GO:0017101///aminoacyl-tRNA synthetase multienzyme complex+++GO:0070062///extracellular exosome+++GO:0005737///cytoplasm+++GO:0016020///membrane+++GO:0005829///cytosol+++GO:0005634///nucleus	GO:0045296///cadherin binding+++GO:0016874///ligase activity+++GO:0034618///arginine binding+++GO:0005515///protein binding+++GO:0000166///nucleotide binding+++GO:0004814///arginine-tRNA ligase activity+++GO:0000049///tRNA binding+++GO:0004812///aminoacyl-tRNA ligase activity+++GO:0005524///ATP binding	GO:0006420///arginyl-tRNA aminoacylation+++GO:0006418///tRNA aminoacylation for protein translation+++GO:0006412///translation	00970///Aminoacyl-tRNA biosynthesis	H00679///Hypomyelinating leukodystrophy+++H00897///Pontocerebellar hypoplasia	M00360///Aminoacyl-tRNA biosynthesis, prokaryotes+++M00359///Aminoacyl-tRNA biosynthesis, eukaryotes	R03646///L-Arginine:tRNA(Arg) ligase (AMP-forming) ATP + L-Arginine + tRNA(Arg) <=> AMP + Diphosphate + L-Arginyl-tRNA(Arg)
4683	NBN	mRNA	-1.49344	BGIR9606_326782+++BGIR9606_326783+++BGIR9606_326784+++BGIR9606_326785+++BGIR9606_326786+++BGIR9606_326787+++BGIR9606_326788+++BGIR9606_326789+++BGIR9606_326790+++BGIR9606_326791+++BGIR9606_326792+++BGIR9606_326793+++BGIR9606_326794+++URS00009B7504+++URS00009C4FE1+++NM_001024688.2+++NM_002485.4+++XM_011517045.1+++XM_011517046.1+++XM_017013460.1+++XM_017013462.2+++XM_024447163.1+++XM_024447164.1+++…	2.82	3.98	6.69	17.03	3.4	11.86	1.00805e-05	GO:0005634///nucleus+++GO:0005654///nucleoplasm+++GO:0000784///nuclear chromosome, telomeric region+++GO:0016605///PML body+++GO:0005829///cytosol+++GO:0042405///nuclear inclusion body+++GO:0035861///site of double-strand break+++GO:0030870///Mre11 complex+++GO:0005730///nucleolus+++GO:0005657///replication fork	GO:0008134///transcription factor binding+++GO:0047485///protein N-terminus binding+++GO:0003684///damaged DNA binding	GO:0000723///telomere maintenance+++GO:0031954///positive regulation of protein autophosphorylation+++GO:0001832///blastocyst growth+++GO:0032206///positive regulation of telomere maintenance+++GO:0000729///DNA double-strand break processing+++GO:0090656///t-circle formation+++GO:0007050///cell cycle arrest+++GO:0097193///intrinsic apoptotic signaling pathway+++GO:0006303///double-strand break re…	03440///Homologous recombination+++04218///Cellular senescence	H01344///Nijmegen syndrome+++H00094///Immunodeficiency associated with DNA repair defects	M00291///MRN complex+++M00295///BRCA1-associated genome surveillance complex (BASC)
57590	WDFY1	mRNA	-1.49244	BGIR9606_283881+++BGIR9606_283892+++BGIR9606_283894+++BGIR9606_283895+++NM_020830.4	0.86	0.57	1.52	3.28	0.715	2.4	0.00116435	GO:0005634///nucleus+++GO:0005829///cytosol+++GO:0005768///endosome+++GO:0005769///early endosome	GO:0008270///zinc ion binding+++GO:0005545///1-phosphatidylinositol binding+++GO:0005515///protein binding+++GO:0046872///metal ion binding	GO:0034141///positive regulation of toll-like receptor 3 signaling pathway+++GO:0034145///positive regulation of toll-like receptor 4 signaling pathway	04142///Lysosome
55737	VPS35	mRNA	-1.49077	BGIR9606_367059+++BGIR9606_367065+++BGIR9606_367066+++BGIR9606_367067+++BGIR9606_367068+++BGIR9606_367069+++URS0000599907+++URS00008B61B5+++NM_018206.5+++XM_005256045.3+++XM_011523227.3	3.02	3.07	6.43	14.16	3.045	10.295	6.33041e-06	GO:0005764///lysosome+++GO:0016020///membrane+++GO:0030906///retromer, cargo-selective complex+++GO:0043005///neuron projection+++GO:0098794///postsynapse+++GO:0098793///presynapse+++GO:0070062///extracellular exosome+++GO:0005886///plasma membrane+++GO:0099073///mitochondrion-derived vesicle+++GO:0010008///endosome membrane+++GO:0048471///perinuclear region of cytoplasm+++GO:0005769///early endo…	GO:0008565///protein transporter activity+++GO:0031748///D1 dopamine receptor binding+++GO:0005515///protein binding	GO:1903181///positive regulation of dopamine biosynthetic process+++GO:0016241///regulation of macroautophagy+++GO:0060161///positive regulation of dopamine receptor signaling pathway+++GO:1903828///negative regulation of cellular protein localization+++GO:0090263///positive regulation of canonical Wnt signaling pathway+++GO:0007040///lysosome organization+++GO:0099003///vesicle-mediated transpor…	04144///Endocytosis	H00057///Parkinson's disease (PD)
57551	TAOK1	mRNA	-1.49016	BGIR9606_368615+++BGIR9606_368616+++BGIR9606_368617+++BGIR9606_368618+++URS000077E4C2+++URS00008B3DF9+++URS00008B6941+++URS00008B96CF+++URS00008BA3E4+++URS00008BB150+++URS00008BC41D+++URS00008BD766+++URS00008BDB21+++URS00008BFB78+++URS00009BD937+++NM_020791.2+++NM_025142.1+++XM_011525060.2	0.59	0.53	1	2.76	0.56	1.88	0.000184329	GO:0048471///perinuclear region of cytoplasm+++GO:0015630///microtubule cytoskeleton+++GO:0005634///nucleus+++GO:0070062///extracellular exosome+++GO:0005829///cytosol+++GO:0005737///cytoplasm	GO:0048487///beta-tubulin binding+++GO:0050321///tau-protein kinase activity+++GO:0004672///protein kinase activity+++GO:0004674///protein serine/threonine kinase activity+++GO:0043539///protein serine/threonine kinase activator activity+++GO:0005515///protein binding+++GO:0016740///transferase activity+++GO:0005524///ATP binding+++GO:0004709///MAP kinase kinase kinase activity+++GO:0000166///nuc…	GO:0006974///cellular response to DNA damage stimulus+++GO:0007257///activation of JUN kinase activity+++GO:0032874///positive regulation of stress-activated MAPK cascade+++GO:0070507///regulation of microtubule cytoskeleton organization+++GO:1901985///positive regulation of protein acetylation+++GO:0007095///mitotic G2 DNA damage checkpoint+++GO:0006915///apoptotic process+++GO:0000186///activat…	04010///MAPK signaling pathway		M00688///MAPK (JNK) signaling+++M00689///MAPK (p38) signaling
178	AGL	mRNA	-1.48807	BGIR9606_265963+++BGIR9606_265964+++BGIR9606_265965+++BGIR9606_265966+++BGIR9606_265967+++BGIR9606_265968+++BGIR9606_265969+++BGIR9606_271735+++URS00009AF866+++URS0000D576BA+++NM_000028.2+++NM_000642.2+++NM_000643.2+++NM_000644.2+++NM_000646.2+++XM_005270557.2+++XM_017000501.2	0.69	0.98	1.57	4.08	0.835	2.825	0.000309307	GO:0005634///nucleus+++GO:0005829///cytosol+++GO:0005737///cytoplasm+++GO:0005576///extracellular region+++GO:0034774///secretory granule lumen+++GO:1904813///ficolin-1-rich granule lumen+++GO:0016529///sarcoplasmic reticulum+++GO:0016234///inclusion body+++GO:0043033///isoamylase complex	GO:0030246///carbohydrate binding+++GO:0030247///polysaccharide binding+++GO:0016798///hydrolase activity, acting on glycosyl bonds+++GO:0016740///transferase activity+++GO:0004133///glycogen debranching enzyme activity+++GO:0004135///amylo-alpha-1,6-glucosidase activity+++GO:0102500///beta-maltose 4-alpha-glucanotransferase activity+++GO:0004134///4-alpha-glucanotransferase activity+++GO:0003824…	GO:0008152///metabolic process+++GO:0009725///response to hormone+++GO:0051384///response to glucocorticoid+++GO:0005980///glycogen catabolic process+++GO:0007584///response to nutrient+++GO:0005978///glycogen biosynthetic process+++GO:0005977///glycogen metabolic process+++GO:0043312///neutrophil degranulation	01110///Biosynthesis of secondary metabolites+++01100///Metabolic pathways+++00500///Starch and sucrose metabolism	H01762///Muscle glycogen storage disease+++H01941///Glycogen storage disease type III+++H00069///Glycogen storage diseases (GSD)+++H01760///Hepatic glycogen storage disease		R02111///1,4-alpha-D-Glucan:orthophosphate alpha-D-glucosyltransferase Starch + Orthophosphate <=> Amylose + D-Glucose 1-phosphate+++R02109///Dextrin 6-alpha-D-glucanohydrolase Starch + H2O <=> Amylose + alpha-D-Glucose
5356	PLRG1	mRNA	-1.48718	BGIR9606_300168+++BGIR9606_300169+++BGIR9606_300170+++BGIR9606_300171+++BGIR9606_300172+++BGIR9606_300173+++URS00009BF3FF+++NM_001201564.1+++NM_002669.3	1.83	2.31	4.36	9.36	2.07	6.86	3.68374e-05	GO:0016021///integral component of membrane+++GO:0071007///U2-type catalytic step 2 spliceosome+++GO:0000974///Prp19 complex+++GO:0080008///Cul4-RING E3 ubiquitin ligase complex+++GO:0031965///nuclear membrane+++GO:0016020///membrane+++GO:0001650///fibrillar center+++GO:0071013///catalytic step 2 spliceosome+++GO:0005662///DNA replication factor A complex+++GO:0016607///nuclear speck+++GO:0005654…	GO:0005515///protein binding	GO:0000398///mRNA splicing, via spliceosome+++GO:0008380///RNA splicing+++GO:1900087///positive regulation of G1/S transition of mitotic cell cycle+++GO:0034504///protein localization to nucleus+++GO:0006397///mRNA processing	03040///Spliceosome		M00355///Spliceosome, 35S U5-snRNP+++M00353///Spliceosome, Prp19/CDC5L complex
5289	PIK3C3	mRNA	-1.48692	BGIR9606_373490+++BGIR9606_373491+++BGIR9606_373492+++BGIR9606_373493+++BGIR9606_373494+++BGIR9606_373495+++BGIR9606_373496+++URS0000780ECC+++URS00008BE114+++NM_001308020.1+++NM_002647.3+++XM_011526031.3+++XR_001753204.2+++XR_002958176.1+++XR_935226.1	0.9	1.12	1.74	5.08	1.01	3.41	0.00222223	GO:0000407///phagophore assembly site+++GO:0034272///phosphatidylinositol 3-kinase complex, class III, type II+++GO:0005777///peroxisome+++GO:0035032///phosphatidylinositol 3-kinase complex, class III+++GO:0044754///autolysosome+++GO:0045335///phagocytic vesicle+++GO:0005770///late endosome+++GO:0005776///autophagosome+++GO:0016020///membrane+++GO:0005930///axoneme+++GO:0031410///cytoplasmic vesi…	GO:0000166///nucleotide binding+++GO:0016740///transferase activity+++GO:0016303///1-phosphatidylinositol-3-kinase activity+++GO:0005515///protein binding+++GO:0005524///ATP binding+++GO:0016301///kinase activity+++GO:0004672///protein kinase activity+++GO:0035004///phosphatidylinositol 3-kinase activity	GO:0051301///cell division+++GO:0007049///cell cycle+++GO:0034162///toll-like receptor 9 signaling pathway+++GO:0006468///protein phosphorylation+++GO:0036092///phosphatidylinositol-3-phosphate biosynthetic process+++GO:0030242///autophagy of peroxisome+++GO:0034497///protein localization to phagophore assembly site+++GO:0048015///phosphatidylinositol-mediated signaling+++GO:0016485///protein pro…	05167///Kaposi's sarcoma-associated herpesvirus infection+++04140///Autophagy - animal+++00562///Inositol phosphate metabolism+++01100///Metabolic pathways+++04138///Autophagy - yeast+++04371///Apelin signaling pathway+++04070///Phosphatidylinositol signaling system+++04145///Phagosome+++05152///Tuberculosis+++04136///Autophagy - other			R03362///ATP:1-phosphatidyl-1D-myo-inositol 3-phosphotransferase ATP + 1-Phosphatidyl-D-myo-inositol <=> ADP + 1-Phosphatidyl-1D-myo-inositol 3-phosphate
9778	KIAA0232	mRNA	-1.48597	BGIR9606_293355+++BGIR9606_293356+++BGIR9606_293357+++BGIR9606_293358+++BGIR9606_293359+++BGIR9606_293360+++BGIR9606_293361+++BGIR9606_293362+++BGIR9606_293363+++BGIR9606_293364+++URS00008B5A87+++URS00009C4E9F+++URS0000D58270+++URS0000D5D635+++NM_001100590.1+++NM_014743.2+++XM_005248041.5+++XM_011513598.3+++XM_017008860.2+++XM_017008861.1+++XM_024454289.1+++XM_024454290.1+++XM_024454291.1	0.81	0.74	1.66	3.44	0.775	2.55	6.15625e-05		GO:0000166///nucleotide binding+++GO:0005524///ATP binding		04140///Autophagy - animal+++04137///Mitophagy - animal
54812	AFTPH	mRNA	-1.48395	BGIR9606_275749+++BGIR9606_275750+++BGIR9606_275752+++NM_001002243.2+++NM_017657.4+++NM_203437.3+++XM_005264380.2+++XR_244940.4+++XR_244941.4	0.88	1.11	1.63	5	0.995	3.315	0.0015802	GO:0005829///cytosol+++GO:0030121///AP-1 adaptor complex+++GO:0005794///Golgi apparatus+++GO:0005737///cytoplasm+++GO:0043231///intracellular membrane-bounded organelle+++GO:0005634///nucleus	GO:0030276///clathrin binding	GO:0046907///intracellular transport+++GO:0015031///protein transport	04137///Mitophagy - animal+++04140///Autophagy - animal
55102	ATG2B	mRNA	-1.4831	BGIR9606_359527+++BGIR9606_359528+++BGIR9606_359529+++BGIR9606_359530+++BGIR9606_359531+++BGIR9606_359532+++BGIR9606_359533+++BGIR9606_359534+++BGIR9606_359535+++BGIR9606_359536+++BGIR9606_359537+++BGIR9606_359538+++NM_018036.6+++XM_006720187.2+++XM_017021397.2+++XR_001750398.1+++XR_001750399.1+++XR_943482.2	0.27	0.17	0.44	1.1	0.22	0.77	0.00284606	GO:0000407///phagophore assembly site+++GO:0034045///phagophore assembly site membrane+++GO:0019898///extrinsic component of membrane+++GO:0005654///nucleoplasm+++GO:0005811///lipid droplet+++GO:0016020///membrane		GO:0006914///autophagy+++GO:0000045///autophagosome assembly+++GO:0000422///autophagy of mitochondrion	04138///Autophagy - yeast+++04136///Autophagy - other+++04140///Autophagy - animal
9849	ZNF518A	mRNA	-1.4824	BGIR9606_335568+++BGIR9606_335569+++BGIR9606_335570+++BGIR9606_335571+++BGIR9606_335572+++BGIR9606_335573+++BGIR9606_335574+++BGIR9606_335575+++URS00008B2459+++URS00008B3602+++URS00008BF1FA+++URS0000D5768E+++URS0000D57D7D+++URS0000D59845+++URS0000D5A09B+++URS0000D5A281+++URS0000D5A88B+++URS0000D5B3DC+++URS0000D5BF88+++URS0000D5C834+++NR_138482.1+++NM_001278524.1+++NM_001278525.1+++NM_001278526.1+…	0.35	0.31	0.59	1.65	0.33	1.12	0.00261362	GO:0005634///nucleus	GO:0003677///DNA binding+++GO:0000981///DNA-binding transcription factor activity, RNA polymerase II-specific+++GO:0046872///metal ion binding+++GO:0003676///nucleic acid binding	GO:0006357///regulation of transcription by RNA polymerase II	04137///Mitophagy - animal+++04140///Autophagy - animal+++04064///NF-kappa B signaling pathway+++05340///Primary immunodeficiency+++04380///Osteoclast differentiation+++04662///B cell receptor signaling pathway	H00085///Agammaglobulinemias
55023	PHIP	mRNA	-1.48186	BGIR9606_310071+++BGIR9606_310073+++BGIR9606_310074+++BGIR9606_313186+++BGIR9606_313187+++BGIR9606_313188+++BGIR9606_313189+++BGIR9606_313190+++BGIR9606_313191+++BGIR9606_313192+++BGIR9606_313193+++URS00008B6278+++URS00008BCB9F+++NM_017934.6+++XM_005248729.5+++XM_011535918.3+++XM_011535919.1+++XM_017010989.2+++XM_017010990.2	0.74	0.77	1.22	3.44	0.755	2.33	0.00011259	GO:0005737///cytoplasm+++GO:0015630///microtubule cytoskeleton+++GO:0005829///cytosol+++GO:0005930///axoneme+++GO:0005634///nucleus+++GO:0005802///trans-Golgi network+++GO:0005765///lysosomal membrane+++GO:0042995///cell projection+++GO:0016020///membrane+++GO:0031410///cytoplasmic vesicle+++GO:0036064///ciliary basal body+++GO:0005794///Golgi apparatus+++GO:0005856///cytoskeleton	GO:0005158///insulin receptor binding+++GO:0070577///lysine-acetylated histone binding+++GO:0005515///protein binding	GO:0006886///intracellular protein transport+++GO:0006357///regulation of transcription by RNA polymerase II+++GO:0043568///positive regulation of insulin-like growth factor receptor signaling pathway+++GO:0045944///positive regulation of transcription by RNA polymerase II+++GO:0007010///cytoskeleton organization+++GO:0099041///vesicle tethering to Golgi+++GO:0008286///insulin receptor signaling …	04140///Autophagy - animal+++04137///Mitophagy - animal
7586	ZKSCAN1	mRNA	-1.47999	BGIR9606_317245+++BGIR9606_317246+++BGIR9606_317247+++BGIR9606_317248+++BGIR9606_317249+++BGIR9606_317250+++BGIR9606_317251+++BGIR9606_317252+++BGIR9606_317253+++BGIR9606_317254+++BGIR9606_317255+++URS00008BFEB7+++NR_144477.1+++NM_001287054.2+++NM_001287055.2+++NM_001346579.1+++NM_001346580.1+++NM_001346581.1+++NM_003439.3+++XM_011516559.3+++XR_002956485.1+++XR_927529.2	1.05	1.06	1.66	3.56	1.055	2.61	2.54857e-05	GO:0005634///nucleus	GO:0000981///DNA-binding transcription factor activity, RNA polymerase II-specific+++GO:0005515///protein binding+++GO:0046872///metal ion binding+++GO:0003677///DNA binding+++GO:0003700///DNA-binding transcription factor activity+++GO:0003676///nucleic acid binding	GO:0006355///regulation of transcription, DNA-templated+++GO:0006357///regulation of transcription by RNA polymerase II	04137///Mitophagy - animal+++04140///Autophagy - animal
25909	AHCTF1	mRNA	-1.47995	BGIR9606_274778+++BGIR9606_274779+++BGIR9606_274780+++NR_136586.1+++NM_001323342.1+++NM_001323343.1+++NM_015446.4+++XM_006711758.1+++XM_011544156.2+++XM_011544157.3+++XR_426916.2+++XR_949136.3	0.53	0.55	1.21	2.38	0.54	1.795	0.000108559	GO:0005737///cytoplasm+++GO:0000785///chromatin+++GO:0005643///nuclear pore+++GO:0031965///nuclear membrane+++GO:0005635///nuclear envelope+++GO:0005829///cytosol+++GO:0005654///nucleoplasm+++GO:0016363///nuclear matrix+++GO:0000776///kinetochore+++GO:0000775///chromosome, centromeric region+++GO:0031080///nuclear pore outer ring+++GO:0070062///extracellular exosome+++GO:0000777///condensed chrom…	GO:0000981///DNA-binding transcription factor activity, RNA polymerase II-specific+++GO:0003700///DNA-binding transcription factor activity+++GO:0003677///DNA binding	GO:0006355///regulation of transcription, DNA-templated+++GO:0051301///cell division+++GO:0051028///mRNA transport+++GO:0007049///cell cycle+++GO:0006357///regulation of transcription by RNA polymerase II+++GO:0051292///nuclear pore complex assembly+++GO:0015031///protein transport+++GO:0032465///regulation of cytokinesis
9541	CIR1	mRNA	-1.47935	BGIR9606_277813+++BGIR9606_282966+++BGIR9606_282967+++BGIR9606_282969+++BGIR9606_282970+++BGIR9606_282971+++BGIR9606_282972+++BGIR9606_282973+++NM_004882.3	1.29	2.33	5	6.73	1.81	5.865	0.000752188	GO:0005737///cytoplasm+++GO:0005634///nucleus+++GO:0005815///microtubule organizing center+++GO:0016607///nuclear speck+++GO:0032991///protein-containing complex	GO:0003714///transcription corepressor activity	GO:1903507///negative regulation of nucleic acid-templated transcription	04330///Notch signaling pathway
80205	CHD9	mRNA	-1.47924	BGIR9606_365201+++BGIR9606_365202+++BGIR9606_365203+++BGIR9606_365204+++BGIR9606_365205+++BGIR9606_365206+++BGIR9606_365207+++BGIR9606_365208+++BGIR9606_365209+++BGIR9606_365210+++BGIR9606_365211+++BGIR9606_365212+++BGIR9606_365213+++BGIR9606_365214+++BGIR9606_365215+++BGIR9606_365216+++URS0000326CE4+++URS00008B4297+++URS00008B8B96+++NM_001308319.1+++NM_001352127.1+++NM_001352156.1+++NM_001352157…	0.25	0.36	0.65	1.29	0.305	0.97	0.00087819	GO:0005654///nucleoplasm+++GO:0005737///cytoplasm+++GO:0005634///nucleus	GO:0000166///nucleotide binding+++GO:0005524///ATP binding+++GO:0016817///hydrolase activity, acting on acid anhydrides+++GO:0016787///hydrolase activity+++GO:0003677///DNA binding+++GO:0005515///protein binding+++GO:0004386///helicase activity	GO:0019216///regulation of lipid metabolic process+++GO:0006325///chromatin organization	04140///Autophagy - animal+++04137///Mitophagy - animal
55773	TBC1D23	mRNA	-1.47728	BGIR9606_286426+++BGIR9606_286427+++BGIR9606_286428+++BGIR9606_286429+++BGIR9606_286430+++BGIR9606_286431+++BGIR9606_286432+++BGIR9606_286433+++BGIR9606_286434+++BGIR9606_286435+++BGIR9606_286436+++BGIR9606_286437+++BGIR9606_286438+++BGIR9606_286439+++BGIR9606_286440+++BGIR9606_286441+++BGIR9606_286442+++BGIR9606_286443+++BGIR9606_286444+++BGIR9606_286445+++URS00009C2D97+++URS0000D5DD76+++NM_0011…	0.76	0.93	1.66	3.82	0.845	2.74	0.0012698	GO:0005829///cytosol+++GO:0005794///Golgi apparatus+++GO:0031410///cytoplasmic vesicle+++GO:0005802///trans-Golgi network+++GO:0071203///WASH complex	GO:0005515///protein binding	GO:0007275///multicellular organism development+++GO:0032680///regulation of tumor necrosis factor production+++GO:0032755///positive regulation of interleukin-6 production+++GO:0031175///neuron projection development+++GO:0007420///brain development+++GO:0016192///vesicle-mediated transport+++GO:0099041///vesicle tethering to Golgi+++GO:1990403///embryonic brain development+++GO:0042147///retrog…
4124	MAN2A1	mRNA	-1.47652	BGIR9606_302852+++BGIR9606_302853+++BGIR9606_302854+++BGIR9606_302855+++BGIR9606_302856+++BGIR9606_302857+++BGIR9606_302858+++BGIR9606_302859+++BGIR9606_302860+++BGIR9606_302861+++BGIR9606_302862+++BGIR9606_302863+++BGIR9606_306685+++BGIR9606_306686+++BGIR9606_306687+++BGIR9606_306688+++BGIR9606_306689+++URS00008C0181+++NM_002372.3+++XM_011543395.3+++XM_017009472.1+++XM_024446048.1+++XR_001742067…	0.44	0.37	0.8	1.91	0.405	1.355	0.00232308	GO:0005797///Golgi medial cisterna+++GO:0005794///Golgi apparatus+++GO:0000139///Golgi membrane+++GO:0005615///extracellular space+++GO:0070062///extracellular exosome+++GO:0016021///integral component of membrane+++GO:0005801///cis-Golgi network+++GO:0016020///membrane	GO:0030246///carbohydrate binding+++GO:0016798///hydrolase activity, acting on glycosyl bonds+++GO:0003824///catalytic activity+++GO:0016787///hydrolase activity+++GO:0004572///mannosyl-oligosaccharide 1,3-1,6-alpha-mannosidase activity+++GO:0004559///alpha-mannosidase activity+++GO:0016799///hydrolase activity, hydrolyzing N-glycosyl compounds+++GO:0015923///mannosidase activity+++GO:0046872///m…	GO:0001889///liver development+++GO:0048286///lung alveolus development+++GO:0006486///protein glycosylation+++GO:0006013///mannose metabolic process+++GO:0060042///retina morphogenesis in camera-type eye+++GO:0050769///positive regulation of neurogenesis+++GO:0001701///in utero embryonic development+++GO:0007005///mitochondrion organization+++GO:0006491///N-glycan processing+++GO:0005975///carbo…	01100///Metabolic pathways+++00510///N-Glycan biosynthesis+++00513///Various types of N-glycan biosynthesis		M00075///N-glycan biosynthesis, complex type	R05984///G00013 + 2 H2O <=> G00014 + 2 alpha-D-Mannose
79026	AHNAK	mRNA	-1.47545	BGIR9606_340650+++BGIR9606_340651+++BGIR9606_340653+++BGIR9606_343816+++BGIR9606_343817+++BGIR9606_343818+++BGIR9606_343819+++BGIR9606_343820+++BGIR9606_343821+++BGIR9606_343822+++BGIR9606_343823+++BGIR9606_343824+++BGIR9606_343825+++BGIR9606_343826+++BGIR9606_343827+++BGIR9606_343828+++BGIR9606_343829+++BGIR9606_343830+++BGIR9606_343831+++BGIR9606_343832+++BGIR9606_343833+++BGIR9606_343834+++BGI…	4.17	4.39	8.23	15.9	4.28	12.065	2.87675e-09	GO:0005886///plasma membrane+++GO:0042383///sarcolemma+++GO:0070062///extracellular exosome+++GO:0030315///T-tubule+++GO:0005634///nucleus+++GO:0005829///cytosol+++GO:0045121///membrane raft+++GO:0005925///focal adhesion+++GO:0005765///lysosomal membrane+++GO:0005737///cytoplasm+++GO:0015629///actin cytoskeleton+++GO:0031982///vesicle+++GO:0016020///membrane+++GO:0044291///cell-cell contact zone+…	GO:0097493///structural molecule activity conferring elasticity+++GO:0044548///S100 protein binding+++GO:0045296///cadherin binding+++GO:0005515///protein binding+++GO:0003723///RNA binding	GO:1901385///regulation of voltage-gated calcium channel activity+++GO:0051259///protein complex oligomerization+++GO:0043484///regulation of RNA splicing	05134///Legionellosis+++04140///Autophagy - animal+++04137///Mitophagy - animal	H00511///Short rib-polydactyly syndrome+++H02157///Short-rib thoracic dysplasia
2551	GABPA	mRNA	-1.47205	BGIR9606_383030+++BGIR9606_383032+++BGIR9606_383033+++BGIR9606_383034+++BGIR9606_383035+++BGIR9606_383036+++BGIR9606_383037+++BGIR9606_383838+++BGIR9606_383839+++BGIR9606_383841+++BGIR9606_383842+++BGIR9606_383843+++BGIR9606_383848+++URS00008BB4AA+++URS00008BBFDA+++NM_001197297.1+++NM_002040.3+++XM_005260938.5+++XM_011529520.3+++XM_011529521.3+++XM_017028313.2+++XM_024452062.1	0.58	0.87	1.4	3.5	0.725	2.45	0.00132943	GO:0005654///nucleoplasm+++GO:0000790///nuclear chromatin+++GO:0005634///nucleus	GO:0044212///transcription regulatory region DNA binding+++GO:0005515///protein binding+++GO:0003700///DNA-binding transcription factor activity+++GO:0046982///protein heterodimerization activity+++GO:0033613///activating transcription factor binding+++GO:0043565///sequence-specific DNA binding+++GO:0003682///chromatin binding+++GO:0001228///DNA-binding transcription activator activity, RNA polym…	GO:0000122///negative regulation of transcription by RNA polymerase II+++GO:0010628///positive regulation of gene expression+++GO:0006366///transcription by RNA polymerase II+++GO:0006357///regulation of transcription by RNA polymerase II+++GO:0007005///mitochondrion organization+++GO:0001825///blastocyst formation+++GO:1903351///cellular response to dopamine+++GO:0030154///cell differentiation++…	05010///Alzheimer's disease+++05016///Huntington's disease+++00190///Oxidative phosphorylation+++01100///Metabolic pathways+++04714///Thermogenesis+++05012///Parkinson's disease		M00158///F-type ATPase, eukaryotes
55681	SCYL2	mRNA	-1.47107	BGIR9606_347918+++BGIR9606_347919+++BGIR9606_347920+++BGIR9606_347921+++BGIR9606_347922+++BGIR9606_347923+++BGIR9606_347924+++BGIR9606_347925+++BGIR9606_347926+++BGIR9606_347927+++BGIR9606_347928+++BGIR9606_347929+++BGIR9606_347930+++NM_001317784.1+++NM_001330253.1+++NM_001330254.1+++NM_001330256.1+++NM_017988.5	1.33	1.22	2.53	5.93	1.275	4.23	6.14595e-05	GO:0005634///nucleus+++GO:0030136///clathrin-coated vesicle+++GO:0010008///endosome membrane+++GO:0005794///Golgi apparatus+++GO:0048471///perinuclear region of cytoplasm	GO:0004672///protein kinase activity+++GO:0005102///signaling receptor binding+++GO:0005524///ATP binding	GO:2000286///receptor internalization involved in canonical Wnt signaling pathway+++GO:0008333///endosome to lysosome transport+++GO:0090090///negative regulation of canonical Wnt signaling pathway+++GO:0002092///positive regulation of receptor internalization+++GO:2000370///positive regulation of clathrin-dependent endocytosis
10466	COG5	mRNA	-1.47054	BGIR9606_317597+++BGIR9606_321486+++BGIR9606_321487+++BGIR9606_321488+++BGIR9606_321489+++BGIR9606_321490+++BGIR9606_321491+++BGIR9606_321492+++BGIR9606_321493+++BGIR9606_321494+++BGIR9606_321495+++BGIR9606_321496+++BGIR9606_321497+++BGIR9606_321498+++BGIR9606_321499+++BGIR9606_321500+++BGIR9606_321501+++BGIR9606_321502+++BGIR9606_321503+++BGIR9606_321504+++BGIR9606_321505+++BGIR9606_321506+++BGI…	1.84	1.68	3.31	8.45	1.76	5.88	4.18975e-05	GO:0017119///Golgi transport complex+++GO:0000139///Golgi membrane+++GO:0016020///membrane+++GO:0005794///Golgi apparatus+++GO:0032588///trans-Golgi network membrane+++GO:0005737///cytoplasm+++GO:0005654///nucleoplasm+++GO:0005829///cytosol	GO:0003674///molecular_function+++GO:0005515///protein binding	GO:0006891///intra-Golgi vesicle-mediated transport+++GO:0006888///ER to Golgi vesicle-mediated transport+++GO:0015031///protein transport	04140///Autophagy - animal+++04910///Insulin signaling pathway+++04137///Mitophagy - animal	H00119///Congenital disorders of glycosylation (CDG) type II
10725	NFAT5	mRNA	-1.46994	BGIR9606_365631+++URS000023BF44+++URS00007630CF+++NM_001113178.2+++NM_006599.3+++NM_138713.3+++NM_138714.3+++NM_173214.2+++NM_173215.2+++XM_006721125.4+++XM_011522817.3+++XM_011522818.3+++XM_011522819.3+++XM_011522820.3+++XM_011522822.3+++XM_017022870.2+++XM_017022871.2+++XM_017022872.2+++XM_017022873.2	1.03	1.18	2.12	5.18	1.105	3.65	6.94677e-06	GO:0005737///cytoplasm+++GO:0016020///membrane+++GO:0016021///integral component of membrane+++GO:0005654///nucleoplasm+++GO:0044798///nuclear transcription factor complex+++GO:0005829///cytosol+++GO:0005634///nucleus+++GO:0005667///transcription factor complex	GO:0003700///DNA-binding transcription factor activity+++GO:0000981///DNA-binding transcription factor activity, RNA polymerase II-specific+++GO:0000978///RNA polymerase II proximal promoter sequence-specific DNA binding+++GO:0008134///transcription factor binding+++GO:0003682///chromatin binding+++GO:0005515///protein binding+++GO:0003677///DNA binding+++GO:0001228///DNA-binding transcription ac…	GO:0006355///regulation of transcription, DNA-templated+++GO:1904996///positive regulation of leukocyte adhesion to vascular endothelial cell+++GO:0007588///excretion+++GO:0070884///regulation of calcineurin-NFAT signaling cascade+++GO:0010628///positive regulation of gene expression+++GO:0045944///positive regulation of transcription by RNA polymerase II+++GO:0071345///cellular response to cytok…
4976	OPA1	mRNA	-1.46752	BGIR9606_288384+++BGIR9606_288385+++BGIR9606_288386+++BGIR9606_288387+++BGIR9606_288388+++BGIR9606_288389+++BGIR9606_288390+++NM_001354663.1+++NM_001354664.1+++NM_015560.2+++NM_130831.2+++NM_130832.2+++NM_130833.2+++NM_130834.2+++NM_130835.2+++NM_130836.2+++NM_130837.2+++XR_001740158.2+++XR_001740159.2	1.34	1.05	2.19	5.81	1.195	4	0.000156514	GO:0005758///mitochondrial intermembrane space+++GO:0016021///integral component of membrane+++GO:0005654///nucleoplasm+++GO:0016020///membrane+++GO:0030061///mitochondrial crista+++GO:0005829///cytosol+++GO:0030425///dendrite+++GO:0031314///extrinsic component of mitochondrial inner membrane+++GO:0005741///mitochondrial outer membrane+++GO:0005743///mitochondrial inner membrane+++GO:0005739///mi…	GO:0019900///kinase binding+++GO:1901612///cardiolipin binding+++GO:0000287///magnesium ion binding+++GO:0005525///GTP binding+++GO:0003924///GTPase activity+++GO:0008017///microtubule binding+++GO:0070300///phosphatidic acid binding	GO:0007601///visual perception+++GO:0097749///membrane tubulation+++GO:0019896///axonal transport of mitochondrion+++GO:0008053///mitochondrial fusion+++GO:1902236///negative regulation of endoplasmic reticulum stress-induced intrinsic apoptotic signaling pathway+++GO:0090398///cellular senescence+++GO:0071456///cellular response to hypoxia+++GO:0014850///response to muscle activity+++GO:0090102/…	04140///Autophagy - animal+++04137///Mitophagy - animal	H01020///Optic atrophy (OPA)
57561	ARRDC3	mRNA	-1.4656	BGIR9606_306348+++BGIR9606_306349+++BGIR9606_306350+++BGIR9606_306351+++BGIR9606_306352+++BGIR9606_306353+++URS00008B8396+++URS00009B4D4D+++URS0000D596D6+++NR_138071.1+++NR_138072.1+++NM_001329670.1+++NM_001329671.1+++NM_001329672.1+++NM_020801.3+++XR_002956165.1	0.72	0.93	1.56	3.87	0.825	2.715	0.00141232	GO:0005768///endosome+++GO:0005769///early endosome+++GO:0005737///cytoplasm+++GO:0005886///plasma membrane+++GO:0016020///membrane+++GO:0005764///lysosome	GO:0005515///protein binding+++GO:0031699///beta-3 adrenergic receptor binding	GO:0120163///negative regulation of cold-induced thermogenesis+++GO:0090327///negative regulation of locomotion involved in locomotory behavior+++GO:0031651///negative regulation of heat generation+++GO:0051443///positive regulation of ubiquitin-protein transferase activity+++GO:0043588///skin development+++GO:0060613///fat pad development+++GO:0071878///negative regulation of adenylate cyclase-a…
117178	SSX2IP	mRNA	-1.46355	BGIR9606_271420+++URS0000D5A72B+++URS0000D5C5FF+++NM_001166293.1+++NM_001166294.1+++NM_001166295.1+++NM_001166417.1+++NM_014021.3+++XM_005270427.2+++XM_005270428.2+++XM_005270429.2+++XM_006710331.2+++XM_011540612.2+++XM_017000234.2+++XM_017000235.2+++XM_017000236.2+++XM_017000237.2+++XM_024453015.1+++XM_024453018.1+++XR_946540.1	0.58	0.75	1.29	3.4	0.665	2.345	0.00113829	GO:0032991///protein-containing complex+++GO:0005815///microtubule organizing center+++GO:0042995///cell projection+++GO:0030054///cell junction+++GO:0034451///centriolar satellite+++GO:0005634///nucleus+++GO:0036064///ciliary basal body+++GO:0005737///cytoplasm+++GO:0031252///cell leading edge+++GO:0005913///cell-cell adherens junction+++GO:0005856///cytoskeleton+++GO:0005912///adherens junction	GO:0005515///protein binding+++GO:0019904///protein domain specific binding	GO:0060271///cilium assembly+++GO:0035735///intraciliary transport involved in cilium assembly+++GO:0030030///cell projection organization+++GO:0035020///regulation of Rac protein signal transduction+++GO:0007098///centrosome cycle+++GO:0007155///cell adhesion+++GO:2000145///regulation of cell motility	04520///Adherens junction
7155	TOP2B	mRNA	-1.4626	BGIR9606_288972+++BGIR9606_288973+++BGIR9606_288974+++BGIR9606_288975+++URS0000D59D57+++NM_001068.3+++NM_001330700.1+++XM_011534057.3+++XR_001740241.2	2.01	1.97	3.51	9.67	1.99	6.59	5.59821e-05	GO:1990904///ribonucleoprotein complex+++GO:0019035///viral integration complex+++GO:0005654///nucleoplasm+++GO:0005730///nucleolus+++GO:0005737///cytoplasm+++GO:0005829///cytosol+++GO:0005634///nucleus+++GO:0000792///heterochromatin	GO:0003916///DNA topoisomerase activity+++GO:0005080///protein kinase C binding+++GO:0046872///metal ion binding+++GO:0046982///protein heterodimerization activity+++GO:0042826///histone deacetylase binding+++GO:0000166///nucleotide binding+++GO:0061505///DNA topoisomerase II activity+++GO:0003682///chromatin binding+++GO:0008022///protein C-terminus binding+++GO:0016853///isomerase activity+++GO…	GO:0006265///DNA topological change+++GO:0030900///forebrain development+++GO:0045870///positive regulation of single stranded viral RNA replication via double stranded DNA intermediate+++GO:0007409///axonogenesis+++GO:0044774///mitotic DNA integrity checkpoint+++GO:0006259///DNA metabolic process+++GO:0000819///sister chromatid segregation+++GO:0000712///resolution of meiotic recombination inter…	01524///Platinum drug resistance
54505	DHX29	mRNA	-1.46121	BGIR9606_305508+++BGIR9606_305509+++BGIR9606_305510+++BGIR9606_305512+++URS00008B5350+++NR_144323.1+++NR_144324.1+++NR_144325.1+++NM_001345964.1+++NM_001345965.1+++NM_019030.3+++XR_001742128.2	0.75	0.76	1.45	3.51	0.755	2.48	0.0011804	GO:0005737///cytoplasm+++GO:0016282///eukaryotic 43S preinitiation complex	GO:0003724///RNA helicase activity+++GO:0004386///helicase activity+++GO:0016787///hydrolase activity+++GO:0004004///ATP-dependent RNA helicase activity+++GO:0034459///ATP-dependent 3'-5' RNA helicase activity+++GO:0003676///nucleic acid binding+++GO:0043024///ribosomal small subunit binding+++GO:0000166///nucleotide binding+++GO:0016818///hydrolase activity, acting on acid anhydrides, in phospho…	GO:0045948///positive regulation of translational initiation+++GO:0006413///translational initiation+++GO:0006412///translation	03018///RNA degradation		M00393///TRAMP complex
7743	ZNF189	mRNA	-1.46093	BGIR9606_329689+++BGIR9606_329690+++BGIR9606_329691+++BGIR9606_329692+++BGIR9606_329693+++BGIR9606_329694+++BGIR9606_329695+++NR_103480.1+++NM_001278231.1+++NM_001278232.1+++NM_001278240.1+++NM_003452.3+++NM_197977.2+++XM_006717280.4+++XM_006717281.3+++XM_011518998.3+++XM_011518999.3+++XM_017015121.1	1.35	1.52	2.8	6.68	1.435	4.74	0.000484794	GO:0005634///nucleus	GO:0000981///DNA-binding transcription factor activity, RNA polymerase II-specific+++GO:0003700///DNA-binding transcription factor activity+++GO:0003677///DNA binding+++GO:0046872///metal ion binding+++GO:0003676///nucleic acid binding	GO:0000122///negative regulation of transcription by RNA polymerase II+++GO:0006355///regulation of transcription, DNA-templated		H00480///Non-syndromic X-linked mental retardation+++H01852///Postaxial polydactyly+++H00513///Transient neonatal diabetes mellitus (TNDM)
1829	DSG2	mRNA	-1.45946	BGIR9606_373326+++BGIR9606_373327+++NM_001943.4+++XM_024451095.1	2.2	1.88	3.55	9.78	2.04	6.665	3.33943e-05	GO:0043231///intracellular membrane-bounded organelle+++GO:0016328///lateral plasma membrane+++GO:0014704///intercalated disc+++GO:0016324///apical plasma membrane+++GO:0070062///extracellular exosome+++GO:0009986///cell surface+++GO:0005911///cell-cell junction+++GO:0030057///desmosome+++GO:0005886///plasma membrane+++GO:0016021///integral component of membrane+++GO:0001533///cornified envelope+…	GO:0086083///cell adhesive protein binding involved in bundle of His cell-Purkinje myocyte communication+++GO:0046872///metal ion binding+++GO:0050839///cell adhesion molecule binding+++GO:0005509///calcium ion binding	GO:0003165///Purkinje myocyte development+++GO:0032570///response to progesterone+++GO:0086073///bundle of His cell-Purkinje myocyte adhesion involved in cell communication+++GO:0031424///keratinization+++GO:0098911///regulation of ventricular cardiac muscle cell action potential+++GO:0002934///desmosome organization+++GO:0060135///maternal process involved in female pregnancy+++GO:0086091///regu…	05412///Arrhythmogenic right ventricular cardiomyopathy (ARVC)	H00293///Arrhythmogenic right ventricular cardiomyopathy (ARVC)
54625	PARP14	mRNA	-1.45858	BGIR9606_286867+++NM_017554.2+++XM_011512928.3+++XM_011512929.2+++XR_002959544.1	0.82	0.55	1.29	3.22	0.685	2.255	0.000632872	GO:0005829///cytosol+++GO:0005737///cytoplasm+++GO:0016020///membrane+++GO:0005634///nucleus	GO:0005515///protein binding+++GO:0019899///enzyme binding+++GO:0070403///NAD+ binding+++GO:0003950///NAD+ ADP-ribosyltransferase activity+++GO:0016740///transferase activity+++GO:0016757///transferase activity, transferring glycosyl groups	GO:0070212///protein poly-ADP-ribosylation+++GO:0042531///positive regulation of tyrosine phosphorylation of STAT protein+++GO:0006471///protein ADP-ribosylation+++GO:1902216///positive regulation of interleukin-4-mediated signaling pathway+++GO:0002376///immune system process+++GO:0010629///negative regulation of gene expression+++GO:0060336///negative regulation of interferon-gamma-mediated sig…
23271	CAMSAP2	mRNA	-1.45817	BGIR9606_268002+++BGIR9606_268003+++BGIR9606_268004+++BGIR9606_268005+++BGIR9606_268006+++BGIR9606_268007+++BGIR9606_268008+++BGIR9606_268009+++BGIR9606_268010+++BGIR9606_268011+++NM_001297707.1+++NM_001297708.1+++NM_203459.2+++XM_005245041.3+++XM_017000799.1	0.9	0.97	1.95	4.2	0.935	3.075	3.96072e-05	GO:0005874///microtubule+++GO:0005829///cytosol+++GO:1990752///microtubule end+++GO:0005794///Golgi apparatus+++GO:0005856///cytoskeleton+++GO:0036449///microtubule minus-end+++GO:0005737///cytoplasm+++GO:0005813///centrosome	GO:0008017///microtubule binding+++GO:0051011///microtubule minus-end binding+++GO:0030507///spectrin binding+++GO:0005515///protein binding+++GO:0005516///calmodulin binding	GO:0031175///neuron projection development+++GO:0050773///regulation of dendrite development+++GO:0061564///axon development+++GO:0033043///regulation of organelle organization+++GO:0031122///cytoplasmic microtubule organization+++GO:0007026///negative regulation of microtubule depolymerization+++GO:0031113///regulation of microtubule polymerization+++GO:1903358///regulation of Golgi organization…	04137///Mitophagy - animal+++04140///Autophagy - animal
394	ARHGAP5	mRNA	-1.45792	BGIR9606_355940+++BGIR9606_355941+++BGIR9606_355942+++BGIR9606_355943+++BGIR9606_355944+++URS00008B695A+++URS00009BF890+++NM_001030055.1+++NM_001173.2+++XM_005267635.4+++XM_005267636.4+++XM_017021288.1	0.55	0.47	1.25	2.84	0.51	2.045	6.28616e-05	GO:0005783///endoplasmic reticulum+++GO:0005737///cytoplasm+++GO:0005886///plasma membrane+++GO:0016020///membrane+++GO:0005829///cytosol	GO:0005525///GTP binding+++GO:0003924///GTPase activity+++GO:0042169///SH2 domain binding+++GO:0005096///GTPase activator activity+++GO:0005515///protein binding	GO:0007155///cell adhesion+++GO:0007266///Rho protein signal transduction+++GO:0043547///positive regulation of GTPase activity+++GO:0030879///mammary gland development+++GO:0007165///signal transduction+++GO:0051056///regulation of small GTPase mediated signal transduction	04510///Focal adhesion+++04670///Leukocyte transendothelial migration
54407	SLC38A2	mRNA	-1.45626	BGIR9606_349958+++BGIR9606_349959+++BGIR9606_349960+++BGIR9606_349961+++BGIR9606_349962+++BGIR9606_349963+++BGIR9606_349964+++BGIR9606_349965+++BGIR9606_349966+++BGIR9606_349967+++URS00008BBFF0+++URS00009C573B+++URS0000D5AB82+++NM_001307936.1+++NM_018976.4+++XR_944589.3	13.21	15.81	31.6	62.34	14.51	46.97	6.1346e-09	GO:0042383///sarcolemma+++GO:0005886///plasma membrane+++GO:0005887///integral component of plasma membrane+++GO:0005903///brush border+++GO:0030425///dendrite+++GO:0016020///membrane+++GO:0043025///neuronal cell body+++GO:0005737///cytoplasm+++GO:0030424///axon+++GO:0070062///extracellular exosome+++GO:0016021///integral component of membrane	GO:0016746///transferase activity, transferring acyl groups+++GO:0042802///identical protein binding+++GO:0004145///diamine N-acetyltransferase activity+++GO:0015293///symporter activity+++GO:0015171///amino acid transmembrane transporter activity+++GO:0016740///transferase activity+++GO:0015186///L-glutamine transmembrane transporter activity+++GO:0005515///protein binding+++GO:0019809///spermid…	GO:0014047///glutamate secretion+++GO:0021987///cerebral cortex development+++GO:0032918///spermidine acetylation+++GO:0003333///amino acid transmembrane transport+++GO:0007565///female pregnancy+++GO:0031460///glycine betaine transport+++GO:0006865///amino acid transport+++GO:0009447///putrescine catabolic process+++GO:0046204///nor-spermidine metabolic process+++GO:0032328///alanine transport++…	04727///GABAergic synapse+++04974///Protein digestion and absorption+++04724///Glutamatergic synapse
11215	AKAP11	mRNA	-1.45621	BGIR9606_352853+++BGIR9606_352854+++BGIR9606_352855+++BGIR9606_352856+++BGIR9606_352857+++URS00008B7FFB+++URS00009C43C0+++URS0000D58BC1+++URS0000D5A50C+++NM_016248.3+++XM_005266247.1+++XM_005266248.3+++XM_005266249.3+++XM_005266250.3+++XM_011534903.2+++XM_011534904.1+++XM_011534905.1+++XM_011534906.2+++XM_017020381.2+++XM_017020382.1+++XM_017020383.1	0.36	0.37	0.67	1.71	0.365	1.19	0.00142938	GO:0005856///cytoskeleton+++GO:0005829///cytosol+++GO:0005777///peroxisome+++GO:0005730///nucleolus+++GO:0005886///plasma membrane+++GO:0005815///microtubule organizing center+++GO:0005737///cytoplasm	GO:0005515///protein binding+++GO:0008157///protein phosphatase 1 binding+++GO:0051018///protein kinase A binding	GO:0035556///intracellular signal transduction
5357	PLS1	mRNA	-1.45579	BGIR9606_287330+++BGIR9606_287331+++BGIR9606_287332+++BGIR9606_287333+++BGIR9606_287334+++BGIR9606_287335+++BGIR9606_287336+++BGIR9606_291808+++BGIR9606_291809+++BGIR9606_291810+++BGIR9606_291811+++BGIR9606_291814+++URS00008B5256+++URS0000D5C4FA+++NM_001145319.1+++NM_001172312.1+++NM_002670.2+++XM_006713660.3+++XM_011512900.2+++XM_011512901.1+++XM_011512903.2+++XM_017006626.1+++XM_017006627.1	0.78	1.2	1.72	4.71	0.99	3.215	0.00214609	GO:0005737///cytoplasm+++GO:0005884///actin filament+++GO:0070062///extracellular exosome+++GO:0032432///actin filament bundle+++GO:1990357///terminal web+++GO:0005903///brush border	GO:0003779///actin binding+++GO:0005200///structural constituent of cytoskeleton+++GO:0005509///calcium ion binding+++GO:0051015///actin filament binding+++GO:0046872///metal ion binding	GO:1902896///terminal web assembly+++GO:0051017///actin filament bundle assembly+++GO:1903078///positive regulation of protein localization to plasma membrane+++GO:0001951///intestinal D-glucose absorption+++GO:0040018///positive regulation of multicellular organism growth+++GO:0032532///regulation of microvillus length+++GO:0051639///actin filament network formation
55623	THUMPD1	mRNA	-1.45517	BGIR9606_366672+++BGIR9606_366675+++BGIR9606_366676+++BGIR9606_366678+++BGIR9606_366679+++BGIR9606_366680+++BGIR9606_366682+++URS00008B7557+++URS00008BA7F3+++NM_001304550.1+++NM_017736.4+++XM_011545891.1+++XM_017023433.2+++XR_001751953.2	1.07	0.87	1.72	4.62	0.97	3.17	0.00108227	GO:0005654///nucleoplasm	GO:0003723///RNA binding+++GO:0005515///protein binding	GO:0000154///rRNA modification+++GO:0006400///tRNA modification
4646	MYO6	mRNA	-1.45416	BGIR9606_310045+++BGIR9606_310047+++BGIR9606_310048+++BGIR9606_310049+++URS00009B2D7B+++NM_001300899.1+++NM_004999.3+++XM_005248719.4+++XM_005248720.4+++XM_005248721.4+++XM_005248722.4+++XM_005248724.4+++XM_005248726.4+++XM_017010899.2+++XM_024446447.1+++XM_024446448.1	0.29	0.35	0.61	1.44	0.32	1.025	0.00289937	GO:0045334///clathrin-coated endocytic vesicle+++GO:0043231///intracellular membrane-bounded organelle+++GO:0005634///nucleus+++GO:0030665///clathrin-coated vesicle membrane+++GO:0016459///myosin complex+++GO:0005886///plasma membrane+++GO:0016461///unconventional myosin complex+++GO:0016020///membrane+++GO:0031941///filamentous actin+++GO:0005654///nucleoplasm+++GO:0030139///endocytic vesicle+++…	GO:0051015///actin filament binding+++GO:0060001///minus-end directed microfilament motor activity+++GO:0042802///identical protein binding+++GO:0003774///motor activity+++GO:0043531///ADP binding+++GO:0003779///actin binding+++GO:0005515///protein binding+++GO:0005524///ATP binding+++GO:0000166///nucleotide binding+++GO:0005516///calmodulin binding	GO:0030330///DNA damage response, signal transduction by p53 class mediator+++GO:0015031///protein transport+++GO:0051046///regulation of secretion+++GO:0030048///actin filament-based movement+++GO:0006886///intracellular protein transport+++GO:0042493///response to drug+++GO:0007605///sensory perception of sound+++GO:0045944///positive regulation of transcription by RNA polymerase II+++GO:000689…	04140///Autophagy - animal+++04137///Mitophagy - animal	H00605///Deafness, autosomal recessive+++H00604///Deafness, autosomal dominant
8239	USP9X	mRNA	-1.45279	BGIR9606_387516+++BGIR9606_387517+++URS00006064FD+++URS00008BC620+++URS00008BD6D5+++NM_001039590.2+++NM_001039591.2+++XM_005272675.4+++XM_005272676.4	1.2	0.95	2.06	4.84	1.075	3.45	2.48502e-05	GO:0005829///cytosol+++GO:0030426///growth cone+++GO:0042995///cell projection+++GO:0005737///cytoplasm+++GO:0016020///membrane	GO:0101005///ubiquitinyl hydrolase activity+++GO:0004843///thiol-dependent ubiquitin-specific protease activity+++GO:0004197///cysteine-type endopeptidase activity+++GO:0070410///co-SMAD binding+++GO:1990380///Lys48-specific deubiquitinase activity+++GO:0008233///peptidase activity+++GO:0008234///cysteine-type peptidase activity+++GO:0016787///hydrolase activity+++GO:0005515///protein binding+++G…	GO:0044267///cellular protein metabolic process+++GO:0016579///protein deubiquitination+++GO:0007292///female gamete generation+++GO:0051301///cell division+++GO:0048675///axon extension+++GO:0042752///regulation of circadian rhythm+++GO:0001764///neuron migration+++GO:0006508///proteolysis+++GO:0071947///protein deubiquitination involved in ubiquitin-dependent protein catabolic process+++GO:0071…		H01282///Spermatogenic failure+++H00890///Azoospermia+++H00658///Syndromic X-linked mental retardation
60684	TRAPPC11	mRNA	-1.45104	BGIR9606_296587+++BGIR9606_296588+++BGIR9606_296589+++BGIR9606_296590+++BGIR9606_296591+++BGIR9606_296592+++BGIR9606_296593+++BGIR9606_296594+++BGIR9606_296595+++BGIR9606_296596+++BGIR9606_296597+++NM_021942.5+++NM_199053.2+++XM_017008537.2+++XM_017008538.2+++XM_024454179.1+++XM_024454180.1+++XM_024454181.1+++XR_001741315.2	0.71	0.74	1.24	3.5	0.725	2.37	0.00266665	GO:0005829///cytosol+++GO:0030008///TRAPP complex+++GO:0005794///Golgi apparatus	GO:0017112///Rab guanyl-nucleotide exchange factor activity+++GO:0005515///protein binding	GO:0007030///Golgi organization+++GO:0061635///regulation of protein complex stability+++GO:0016192///vesicle-mediated transport+++GO:0006888///ER to Golgi vesicle-mediated transport+++GO:0051259///protein complex oligomerization		H00593///Limb-girdle muscular dystrophy (LGMD)
10269	ZMPSTE24	mRNA	-1.44916	BGIR9606_264765+++BGIR9606_264766+++BGIR9606_264767+++BGIR9606_264768+++BGIR9606_264769+++URS00008B35B4+++URS00008BC3F0+++NM_005857.4+++XR_001736906.2	4.17	5.34	9.78	20.93	4.755	15.355	2.83905e-06	GO:0005635///nuclear envelope+++GO:0016021///integral component of membrane+++GO:0016020///membrane+++GO:0005783///endoplasmic reticulum+++GO:0005637///nuclear inner membrane+++GO:0005634///nucleus+++GO:0030176///integral component of endoplasmic reticulum membrane+++GO:0070062///extracellular exosome+++GO:0032991///protein-containing complex+++GO:0005789///endoplasmic reticulum membrane	GO:0004175///endopeptidase activity+++GO:0008237///metallopeptidase activity+++GO:0005515///protein binding+++GO:0008235///metalloexopeptidase activity+++GO:0016787///hydrolase activity+++GO:0003690///double-stranded DNA binding+++GO:0004222///metalloendopeptidase activity+++GO:0008233///peptidase activity+++GO:0046872///metal ion binding	GO:0061337///cardiac conduction+++GO:0051276///chromosome organization+++GO:0060993///kidney morphogenesis+++GO:0003231///cardiac ventricle development+++GO:0003007///heart morphogenesis+++GO:0032006///regulation of TOR signaling+++GO:0032350///regulation of hormone metabolic process+++GO:0006998///nuclear envelope organization+++GO:1903025///regulation of RNA polymerase II regulatory region sequ…	01130///Biosynthesis of antibiotics+++00900///Terpenoid backbone biosynthesis	H00665///Mandibuloacral dysplasia+++H00663///Restrictive dermopathy		R09845///CAAX protease S-Farnesyl protein + H2O <=> Protein C-terminal S-farnesyl-L-cysteine + Peptide
6093	ROCK1	mRNA	-1.44891	BGIR9606_374278+++BGIR9606_374279+++BGIR9606_374280+++BGIR9606_374281+++URS00008BA75F+++URS00008BFD8D+++URS00009B5EE8+++NM_005406.2+++XM_011526137.3	0.94	0.77	1.66	3.99	0.855	2.825	0.000479954	GO:0005576///extracellular region+++GO:0034774///secretory granule lumen+++GO:0106003///amyloid-beta complex+++GO:0005829///cytosol+++GO:0032059///bleb+++GO:0005794///Golgi apparatus+++GO:0005737///cytoplasm+++GO:0042995///cell projection+++GO:0005886///plasma membrane+++GO:0000139///Golgi membrane+++GO:0005814///centriole+++GO:0005856///cytoskeleton+++GO:0030027///lamellipodium+++GO:0010494///cy…	GO:0016740///transferase activity+++GO:0005515///protein binding+++GO:0017049///GTP-Rho binding+++GO:0072518///Rho-dependent protein serine/threonine kinase activity+++GO:0017048///Rho GTPase binding+++GO:0000166///nucleotide binding+++GO:0005524///ATP binding+++GO:0050321///tau-protein kinase activity+++GO:0016301///kinase activity+++GO:0046872///metal ion binding+++GO:0048156///tau protein bind…	GO:0030155///regulation of cell adhesion+++GO:0010508///positive regulation of autophagy+++GO:0048013///ephrin receptor signaling pathway+++GO:0016310///phosphorylation+++GO:0050901///leukocyte tethering or rolling+++GO:0051451///myoblast migration+++GO:0045664///regulation of neuron differentiation+++GO:0010506///regulation of autophagy+++GO:0070168///negative regulation of biomineral tissue dev…	05200///Pathways in cancer+++04071///Sphingolipid signaling pathway+++05163///Human cytomegalovirus infection+++05205///Proteoglycans in cancer+++04350///TGF-beta signaling pathway+++04670///Leukocyte transendothelial migration+++05130///Pathogenic Escherichia coli infection+++04270///Vascular smooth muscle contraction+++04530///Tight junction+++04022///cGMP-PKG signaling pathway+++05132///Salmon…
6670	SP3	mRNA	-1.44783	BGIR9606_277796+++BGIR9606_277797+++BGIR9606_277798+++BGIR9606_277799+++BGIR9606_277800+++BGIR9606_277801+++BGIR9606_277802+++BGIR9606_277803+++BGIR9606_277804+++BGIR9606_282933+++BGIR9606_282934+++BGIR9606_282935+++BGIR9606_282936+++BGIR9606_282937+++BGIR9606_282938+++BGIR9606_282939+++BGIR9606_282940+++BGIR9606_282941+++BGIR9606_282942+++BGIR9606_282943+++BGIR9606_282944+++BGIR9606_282945+++BGI…	1.03	1.16	1.91	5.27	1.095	3.59	0.00027692	GO:0017053///transcriptional repressor complex+++GO:0005634///nucleus+++GO:0016605///PML body+++GO:0005654///nucleoplasm+++GO:0032993///protein-DNA complex	GO:0003682///chromatin binding+++GO:0000978///RNA polymerase II proximal promoter sequence-specific DNA binding+++GO:0000981///DNA-binding transcription factor activity, RNA polymerase II-specific+++GO:0001078///proximal promoter DNA-binding transcription repressor activity, RNA polymerase II-specific+++GO:0046872///metal ion binding+++GO:0000977///RNA polymerase II regulatory region sequence-spe…	GO:0030219///megakaryocyte differentiation+++GO:0001779///natural killer cell differentiation+++GO:0048706///embryonic skeletal system development+++GO:0030851///granulocyte differentiation+++GO:0030324///lung development+++GO:0045892///negative regulation of transcription, DNA-templated+++GO:0030224///monocyte differentiation+++GO:0006355///regulation of transcription, DNA-templated+++GO:0001889…	04137///Mitophagy - animal+++04140///Autophagy - animal
27332	ZNF638	mRNA	-1.44715	BGIR9606_275913+++BGIR9606_275914+++BGIR9606_275915+++BGIR9606_275916+++BGIR9606_275917+++BGIR9606_275918+++BGIR9606_275919+++BGIR9606_275920+++BGIR9606_275921+++BGIR9606_275922+++URS00008B3738+++URS00008C05A0+++URS00009BD043+++NM_001014972.2+++NM_001252612.1+++NM_001252613.1+++NM_014497.4+++XM_005264263.1+++XM_006711989.1+++XM_011532768.3+++XM_017003809.2+++XM_017003810.2+++XM_017003812.2+++XR_0…	0.96	0.87	1.77	4.27	0.915	3.02	0.000365716	GO:0005634///nucleus+++GO:0016607///nuclear speck+++GO:0005737///cytoplasm+++GO:0043231///intracellular membrane-bounded organelle+++GO:0005654///nucleoplasm	GO:0046872///metal ion binding+++GO:0003690///double-stranded DNA binding+++GO:0003676///nucleic acid binding+++GO:0003723///RNA binding+++GO:0003677///DNA binding+++GO:0008270///zinc ion binding	GO:0008380///RNA splicing	04137///Mitophagy - animal+++04140///Autophagy - animal
166968	MIER3	mRNA	-1.44448	BGIR9606_305589+++URS000050DD97+++URS00009BB8F0+++NM_001297598.1+++NM_001297599.1+++NM_152622.4+++XM_011543216.2+++XM_011543217.2+++XM_017009149.2	0.62	0.66	1.1	3.08	0.64	2.09	0.00256069	GO:0005634///nucleus+++GO:0032991///protein-containing complex+++GO:0005654///nucleoplasm	GO:0003714///transcription corepressor activity+++GO:0000981///DNA-binding transcription factor activity, RNA polymerase II-specific+++GO:0003677///DNA binding+++GO:0001103///RNA polymerase II repressing transcription factor binding+++GO:0042826///histone deacetylase binding+++GO:0004407///histone deacetylase activity	GO:0016575///histone deacetylation+++GO:0000122///negative regulation of transcription by RNA polymerase II
83737	ITCH	mRNA	-1.4419	BGIR9606_380574+++BGIR9606_380575+++BGIR9606_380576+++BGIR9606_380577+++BGIR9606_380578+++BGIR9606_380579+++BGIR9606_380580+++BGIR9606_380581+++BGIR9606_380582+++BGIR9606_380583+++BGIR9606_380584+++BGIR9606_380585+++BGIR9606_380587+++BGIR9606_380588+++BGIR9606_380589+++BGIR9606_380590+++BGIR9606_380591+++URS00005756BD+++URS000058F37B+++URS0000784813+++URS00008BE12B+++URS00008BFAF3+++URS00009BBD53…	0.9	1.04	1.86	4.4	0.97	3.13	0.000193467	GO:0031410///cytoplasmic vesicle+++GO:0005886///plasma membrane+++GO:0005634///nucleus+++GO:0005654///nucleoplasm+++GO:0005829///cytosol+++GO:0005769///early endosome+++GO:0016020///membrane+++GO:0032991///protein-containing complex+++GO:0070062///extracellular exosome+++GO:0005938///cell cortex+++GO:0005768///endosome+++GO:0010008///endosome membrane+++GO:0043231///intracellular membrane-bounded…	GO:0019787///ubiquitin-like protein transferase activity+++GO:0016874///ligase activity+++GO:1990763///arrestin family protein binding+++GO:0016740///transferase activity+++GO:0061630///ubiquitin protein ligase activity+++GO:0044389///ubiquitin-like protein ligase binding+++GO:0004842///ubiquitin-protein transferase activity+++GO:0005515///protein binding+++GO:0043021///ribonucleoprotein complex …	GO:0001558///regulation of cell growth+++GO:0043066///negative regulation of apoptotic process+++GO:0045087///innate immune response+++GO:0070534///protein K63-linked ubiquitination+++GO:0032480///negative regulation of type I interferon production+++GO:0002376///immune system process+++GO:2000646///positive regulation of receptor catabolic process+++GO:0090085///regulation of protein deubiquitin…	04932///Non-alcoholic fatty liver disease (NAFLD)+++04668///TNF signaling pathway+++04144///Endocytosis+++04120///Ubiquitin mediated proteolysis	H01232///Syndromic multisystem autoimmune disease
259266	ASPM	mRNA	-1.44048	BGIR9606_267970+++BGIR9606_267971+++BGIR9606_273651+++BGIR9606_273652+++BGIR9606_273653+++URS00008B2A31+++URS00008B728F+++URS00008B8217+++URS00008BFCE8+++URS00009B273D+++URS00009B8BC7+++NM_001206846.1+++NM_018136.4	0.48	0.43	0.89	1.75	0.455	1.32	0.000543085	GO:0005634///nucleus+++GO:0005874///microtubule+++GO:0016324///apical plasma membrane+++GO:0097431///mitotic spindle pole+++GO:0005737///cytoplasm+++GO:0000922///spindle pole+++GO:0005819///spindle+++GO:0072687///meiotic spindle+++GO:0005856///cytoskeleton+++GO:0005813///centrosome+++GO:0030496///midbody+++GO:0036449///microtubule minus-end	GO:0005516///calmodulin binding+++GO:0019901///protein kinase binding	GO:0051661///maintenance of centrosome location+++GO:0021987///cerebral cortex development+++GO:0008584///male gonad development+++GO:0097150///neuronal stem cell population maintenance+++GO:0001764///neuron migration+++GO:0045769///negative regulation of asymmetric cell division+++GO:0007051///spindle organization+++GO:0048589///developmental growth+++GO:0090306///spindle assembly involved in me…		H00269///Primary microcephaly (MCPH)
7110	TMF1	mRNA	-1.44039	BGIR9606_286162+++BGIR9606_286163+++BGIR9606_286164+++BGIR9606_286165+++BGIR9606_290333+++BGIR9606_290334+++BGIR9606_290335+++URS0000105F03+++URS0000163B8E+++URS0000275CE9+++URS0000397234+++URS00003ABBD0+++URS0000433F0F+++URS00004379D3+++URS00004A3E3E+++URS0000537783+++URS00005894A2+++URS0000771221+++URS00008BF98C+++URS00009BBC09+++NM_007114.2+++XM_011534056.3	0.57	0.72	1.03	3.13	0.645	2.08	0.0016507	GO:0016020///membrane+++GO:0005794///Golgi apparatus+++GO:0005737///cytoplasm+++GO:0005829///cytosol+++GO:0005634///nucleus+++GO:0005783///endoplasmic reticulum+++GO:0000139///Golgi membrane	GO:0003677///DNA binding+++GO:0005515///protein binding+++GO:0003712///transcription coregulator activity	GO:0010629///negative regulation of gene expression+++GO:0061136///regulation of proteasomal protein catabolic process+++GO:0032275///luteinizing hormone secretion+++GO:0006355///regulation of transcription, DNA-templated+++GO:0007286///spermatid development+++GO:0001819///positive regulation of cytokine production+++GO:0030317///flagellated sperm motility+++GO:0007289///spermatid nucleus differe…	00514///Other types of O-glycan biosynthesis+++04120///Ubiquitin mediated proteolysis	H01413///Adams-Oliver syndrome (AOS)		R09676///UDP-N-acetyl-D-glucosamine:protein-O-beta-N-acetyl-D-glucosaminyl transferase UDP-N-acetyl-alpha-D-glucosamine + [Protein]-L-serine <=> UDP + [Protein]-3-O-(N-acetyl-D-glucosaminyl)-L-serine+++R09304///UDP-N-acetyl-D-glucosamine + [Protein]-L-serine <=> UDP + G12573
10592	SMC2	mRNA	-1.43958	BGIR9606_329715+++BGIR9606_329716+++URS00008B6FD6+++NM_001042550.1+++NM_001042551.1+++NM_001265602.1+++NM_006444.2+++XM_006716933.3+++XM_011518148.2+++XM_011518149.3+++XM_011518150.2+++XM_011518151.2+++XM_011518152.2+++XM_011518153.1+++XM_017014206.1+++XM_017014207.1+++XM_017014208.1+++XM_017014209.1+++XM_017014210.2+++XM_017014211.2+++XM_017014212.1+++XM_024447383.1+++XR_002956745.1	1.32	1.03	2.14	5.38	1.175	3.76	0.000275642	GO:0005634///nucleus+++GO:0005737///cytoplasm+++GO:0000793///condensed chromosome+++GO:0000796///condensin complex+++GO:0070062///extracellular exosome+++GO:0005730///nucleolus+++GO:0000228///nuclear chromosome+++GO:0005654///nucleoplasm+++GO:0005829///cytosol	GO:0003697///single-stranded DNA binding+++GO:0005524///ATP binding+++GO:0046982///protein heterodimerization activity	GO:0051301///cell division+++GO:0045132///meiotic chromosome segregation+++GO:0007076///mitotic chromosome condensation+++GO:0010032///meiotic chromosome condensation+++GO:0051383///kinetochore organization	04111///Cell cycle - yeast
51362	CDC40	mRNA	-1.43776	BGIR9606_310617+++BGIR9606_310618+++BGIR9606_310619+++BGIR9606_310620+++BGIR9606_310621+++BGIR9606_313753+++URS00008BCFDE+++URS00008BFADB+++URS00009B3A0B+++NM_015891.2	0.84	1.02	1.88	4.08	0.93	2.98	0.00103416	GO:0005681///spliceosomal complex+++GO:0071007///U2-type catalytic step 2 spliceosome+++GO:0005654///nucleoplasm+++GO:0005634///nucleus+++GO:0071013///catalytic step 2 spliceosome	GO:0003723///RNA binding+++GO:0005515///protein binding	GO:0006405///RNA export from nucleus+++GO:0006406///mRNA export from nucleus+++GO:0051301///cell division+++GO:0031124///mRNA 3'-end processing+++GO:0008380///RNA splicing+++GO:0006397///mRNA processing+++GO:0000398///mRNA splicing, via spliceosome	03040///Spliceosome		M00355///Spliceosome, 35S U5-snRNP
29967	LRP12	mRNA	-1.43749	BGIR9606_327163+++BGIR9606_327164+++BGIR9606_327165+++BGIR9606_327166+++URS00008BF989+++NM_001135703.2+++NM_013437.4	0.95	1.13	2.1	4.59	1.04	3.345	0.000505198	GO:0016020///membrane+++GO:0016021///integral component of membrane+++GO:0005887///integral component of plasma membrane+++GO:0005905///clathrin-coated pit	GO:0005041///low-density lipoprotein particle receptor activity+++GO:0005515///protein binding	GO:0006897///endocytosis+++GO:0040008///regulation of growth+++GO:0007165///signal transduction+++GO:0006898///receptor-mediated endocytosis+++GO:0001764///neuron migration+++GO:0031175///neuron projection development
6801	STRN	mRNA	-1.43662	BGIR9606_280090+++BGIR9606_280091+++BGIR9606_280092+++BGIR9606_280093+++BGIR9606_280094+++BGIR9606_280095+++BGIR9606_280096+++BGIR9606_280097+++BGIR9606_280098+++BGIR9606_280099+++BGIR9606_280100+++URS00008BE82E+++URS00009B5872+++NM_003162.3+++XM_005264519.5+++XM_011533073.2	0.59	0.34	0.9	2.31	0.465	1.605	0.00279305	GO:0043025///neuronal cell body+++GO:0030425///dendrite+++GO:0005737///cytoplasm+++GO:0043197///dendritic spine+++GO:0090443///FAR/SIN/STRIPAK complex+++GO:0000159///protein phosphatase type 2A complex+++GO:0016020///membrane+++GO:0045211///postsynaptic membrane+++GO:0014069///postsynaptic density+++GO:0042995///cell projection+++GO:0005923///bicellular tight junction	GO:0070016///armadillo repeat domain binding+++GO:0051721///protein phosphatase 2A binding+++GO:0005516///calmodulin binding+++GO:0044877///protein-containing complex binding+++GO:0030331///estrogen receptor binding+++GO:0005515///protein binding	GO:0016358///dendrite development+++GO:0070830///bicellular tight junction assembly+++GO:0007626///locomotory behavior+++GO:0016055///Wnt signaling pathway+++GO:0008285///negative regulation of cell proliferation	04013///MAPK signaling pathway - fly
55186	SLC25A36	mRNA	-1.43645	BGIR9606_287274+++BGIR9606_287275+++BGIR9606_287276+++BGIR9606_287277+++BGIR9606_287278+++BGIR9606_287279+++BGIR9606_287280+++BGIR9606_287281+++BGIR9606_287282+++URS0000011CE7+++NM_001104647.1+++NM_018155.2+++XM_005247575.5	1.09	1.37	1.82	6.14	1.23	3.98	0.0012995	GO:0005743///mitochondrial inner membrane+++GO:0016020///membrane+++GO:0016021///integral component of membrane+++GO:0005739///mitochondrion	GO:0015218///pyrimidine nucleotide transmembrane transporter activity+++GO:0022857///transmembrane transporter activity	GO:0051881///regulation of mitochondrial membrane potential+++GO:1990519///pyrimidine nucleotide import into mitochondrion+++GO:0006864///pyrimidine nucleotide transport+++GO:0007005///mitochondrion organization+++GO:0000002///mitochondrial genome maintenance+++GO:0055085///transmembrane transport
55783	CMTR2	mRNA	-1.43495	BGIR9606_367464+++BGIR9606_367465+++NM_001099642.1+++NM_001324374.1+++NM_001324377.1+++NM_001324378.1+++NM_001324379.1+++NM_018348.5+++XM_011523228.1+++XM_011523229.1+++XM_017023444.1	1.55	2.71	3.78	9.45	2.13	6.615	0.000244706	GO:0005737///cytoplasm+++GO:0005634///nucleus	GO:0004483///mRNA (nucleoside-2'-O-)-methyltransferase activity+++GO:0016740///transferase activity+++GO:0008168///methyltransferase activity	GO:0097310///cap2 mRNA methylation+++GO:0006370///7-methylguanosine mRNA capping+++GO:0006397///mRNA processing+++GO:0032259///methylation+++GO:0097309///cap1 mRNA methylation				R10812///S-adenosyl-L-methionine:5'-(N7-methyl 5'-triphosphoguanosine)-(2'-O-methyl-purine-ribonucleotide)-ribonucleotide-[mRNA] 2'-O-methyltransferase S-Adenosyl-L-methionine + m7G(5')pppRm-mRNA <=> S-Adenosyl-L-homocysteine + 5'-(N7-Methyl 5'-triphosphoguanosine)-(2'-O-methyl-purine-ribonucleotide)-(2'-O-methyl-ribonucleotide)-[mRNA]
467	ATF3	mRNA	-1.43234	BGIR9606_268386+++BGIR9606_268387+++BGIR9606_268389+++BGIR9606_268390+++BGIR9606_274034+++URS00008B8DE7+++URS00009ADCF7+++URS00009C1230+++URS0000D58646+++URS0000D5A1AF+++NM_001030287.3+++NM_001040619.2+++NM_001206484.2+++NM_001206486.2+++NM_001206488.2+++NM_001674.3+++XM_005273146.1+++XM_011509579.1+++XR_001737203.1	1.14	1.54	4.45	4.23	1.34	4.34	0.00104434	GO:0005634///nucleus+++GO:0005654///nucleoplasm+++GO:1990622///CHOP-ATF3 complex+++GO:0005730///nucleolus	GO:0000978///RNA polymerase II proximal promoter sequence-specific DNA binding+++GO:0001228///DNA-binding transcription activator activity, RNA polymerase II-specific+++GO:0001227///DNA-binding transcription repressor activity, RNA polymerase II-specific+++GO:0044212///transcription regulatory region DNA binding+++GO:0003700///DNA-binding transcription factor activity+++GO:0046982///protein heter…	GO:0035914///skeletal muscle cell differentiation+++GO:0006355///regulation of transcription, DNA-templated+++GO:0000122///negative regulation of transcription by RNA polymerase II+++GO:0045892///negative regulation of transcription, DNA-templated+++GO:0045944///positive regulation of transcription by RNA polymerase II+++GO:0034198///cellular response to amino acid starvation+++GO:1903984///posit…	05166///HTLV-I infection
10600	USP16	mRNA	-1.43182	BGIR9606_383050+++BGIR9606_383063+++BGIR9606_383064+++BGIR9606_383065+++BGIR9606_383066+++BGIR9606_383938+++URS00000B5498+++URS00009BFA16+++NM_001001992.1+++NM_001032410.1+++NM_006447.2+++XM_017028257.1+++XM_017028258.1+++XM_017028259.1+++XM_017028260.2+++XM_017028261.2+++XM_024452045.1	1.27	2.23	2.86	8.35	1.75	5.605	0.00154664	GO:0005832///chaperonin-containing T-complex+++GO:0035578///azurophil granule lumen+++GO:0070062///extracellular exosome+++GO:0044297///cell body+++GO:0005829///cytosol+++GO:0005813///centrosome+++GO:1904813///ficolin-1-rich granule lumen+++GO:0005576///extracellular region+++GO:0005634///nucleus+++GO:0002199///zona pellucida receptor complex+++GO:0045111///intermediate filament cytoskeleton+++GO…	GO:0004843///thiol-dependent ubiquitin-specific protease activity+++GO:0042393///histone binding+++GO:0036459///thiol-dependent ubiquitinyl hydrolase activity+++GO:0044183///protein binding involved in protein folding+++GO:0003713///transcription coactivator activity+++GO:0008270///zinc ion binding+++GO:0043130///ubiquitin binding+++GO:0045296///cadherin binding+++GO:0005524///ATP binding+++GO:00…	GO:0006457///protein folding+++GO:0006974///cellular response to DNA damage stimulus+++GO:0032212///positive regulation of telomere maintenance via telomerase+++GO:0016578///histone deubiquitination+++GO:0045901///positive regulation of translational elongation+++GO:0000278///mitotic cell cycle+++GO:0046931///pore complex assembly+++GO:1904851///positive regulation of establishment of protein loc…
2182	ACSL4	mRNA	-1.43126	BGIR9606_390952+++BGIR9606_390953+++BGIR9606_390954+++BGIR9606_390955+++BGIR9606_390956+++BGIR9606_390957+++BGIR9606_390958+++BGIR9606_390959+++BGIR9606_390960+++BGIR9606_390961+++BGIR9606_390962+++BGIR9606_390963+++BGIR9606_390964+++BGIR9606_390965+++BGIR9606_390966+++BGIR9606_390967+++URS00008C05AF+++NM_001318509.1+++NM_001318510.1+++NM_004458.2+++NM_022977.2+++XM_005262109.2+++XM_006724635.2++…	2.76	3.06	5.65	13.12	2.91	9.385	6.53874e-06	GO:0005789///endoplasmic reticulum membrane+++GO:0031090///organelle membrane+++GO:0005739///mitochondrion+++GO:0031966///mitochondrial membrane+++GO:0070062///extracellular exosome+++GO:0005741///mitochondrial outer membrane+++GO:0005777///peroxisome+++GO:0016020///membrane+++GO:0005811///lipid droplet+++GO:0005783///endoplasmic reticulum+++GO:0043025///neuronal cell body+++GO:0043231///intracel…	GO:0016874///ligase activity+++GO:0031957///very long-chain fatty acid-CoA ligase activity+++GO:0000166///nucleotide binding+++GO:0102391///decanoate-CoA ligase activity+++GO:0004467///long-chain fatty acid-CoA ligase activity+++GO:0047676///arachidonate-CoA ligase activity+++GO:0005524///ATP binding+++GO:0003824///catalytic activity	GO:0006631///fatty acid metabolic process+++GO:0019432///triglyceride biosynthetic process+++GO:0001676///long-chain fatty acid metabolic process+++GO:0070672///response to interleukin-15+++GO:0015908///fatty acid transport+++GO:0008610///lipid biosynthetic process+++GO:0035338///long-chain fatty-acyl-CoA biosynthetic process+++GO:0060136///embryonic process involved in female pregnancy+++GO:0030…	04920///Adipocytokine signaling pathway+++02024///Quorum sensing+++01100///Metabolic pathways+++03320///PPAR signaling pathway+++04146///Peroxisome+++04714///Thermogenesis+++04216///Ferroptosis+++00061///Fatty acid biosynthesis+++00071///Fatty acid degradation+++01212///Fatty acid metabolism	H00480///Non-syndromic X-linked mental retardation	M00086///beta-Oxidation, acyl-CoA synthesis	R01280///Palmitate:CoA ligase (AMP-forming) ATP + Hexadecanoic acid + CoA <=> AMP + Palmitoyl-CoA + Diphosphate
91975	ZNF300	mRNA	-1.43057	BGIR9606_303875+++BGIR9606_303876+++BGIR9606_307653+++BGIR9606_307654+++BGIR9606_307655+++BGIR9606_307656+++BGIR9606_307657+++BGIR9606_307658+++NM_001172831.1+++NM_001172832.1+++NM_052860.2+++XM_011537702.2	1.28	1.5	2.31	6.64	1.39	4.475	0.00132962	GO:0005634///nucleus+++GO:0005730///nucleolus	GO:0046872///metal ion binding+++GO:0005515///protein binding+++GO:0043565///sequence-specific DNA binding+++GO:0001228///DNA-binding transcription activator activity, RNA polymerase II-specific+++GO:0000981///DNA-binding transcription factor activity, RNA polymerase II-specific+++GO:0003676///nucleic acid binding+++GO:0003677///DNA binding	GO:0006355///regulation of transcription, DNA-templated+++GO:0045944///positive regulation of transcription by RNA polymerase II		H01852///Postaxial polydactyly+++H00513///Transient neonatal diabetes mellitus (TNDM)+++H00480///Non-syndromic X-linked mental retardation
7175	TPR	mRNA	-1.43007	BGIR9606_273591+++NM_003292.2	0.79	0.64	1.57	2.99	0.715	2.28	4.13022e-05	GO:0019898///extrinsic component of membrane+++GO:0042405///nuclear inclusion body+++GO:0044615///nuclear pore nuclear basket+++GO:0005635///nuclear envelope+++GO:0031965///nuclear membrane+++GO:0005856///cytoskeleton+++GO:0005737///cytoplasm+++GO:0005654///nucleoplasm+++GO:0072686///mitotic spindle+++GO:0034399///nuclear periphery+++GO:0005694///chromosome+++GO:0000775///chromosome, centromeric …	GO:0031072///heat shock protein binding+++GO:0003682///chromatin binding+++GO:0017056///structural constituent of nuclear pore+++GO:0051019///mitogen-activated protein kinase binding+++GO:0042803///protein homodimerization activity+++GO:0005215///transporter activity+++GO:0005515///protein binding+++GO:0070840///dynein complex binding+++GO:0003729///mRNA binding+++GO:0043495///protein membrane an…	GO:0042306///regulation of protein import into nucleus+++GO:0046832///negative regulation of RNA export from nucleus+++GO:0051301///cell division+++GO:0010793///regulation of mRNA export from nucleus+++GO:0043578///nuclear matrix organization+++GO:0015031///protein transport+++GO:0006999///nuclear pore organization+++GO:0034605///cellular response to heat+++GO:0010965///regulation of mitotic sist…	05216///Thyroid cancer+++03013///RNA transport+++05200///Pathways in cancer	H00032///Thyroid cancer	M00427///Nuclear pore complex
5781	PTPN11	mRNA	-1.42807	BGIR9606_348289+++BGIR9606_348290+++BGIR9606_348291+++BGIR9606_348292+++BGIR9606_348293+++BGIR9606_348294+++BGIR9606_348295+++BGIR9606_348296+++BGIR9606_348297+++URS00008BDB9F+++URS00009BF6C2+++NM_001330437.1+++NM_002834.4+++NM_080601.2+++XM_011538613.2+++XM_017019722.1	3.28	3.23	6.02	14.89	3.255	10.455	6.82458e-06	GO:0005829///cytosol+++GO:0005739///mitochondrion+++GO:0005634///nucleus+++GO:0032991///protein-containing complex+++GO:0005654///nucleoplasm+++GO:0005737///cytoplasm	GO:0019904///protein domain specific binding+++GO:0031748///D1 dopamine receptor binding+++GO:0051428///peptide hormone receptor binding+++GO:0005070///SH3/SH2 adaptor activity+++GO:1990782///protein tyrosine kinase binding+++GO:0001784///phosphotyrosine residue binding+++GO:0005158///insulin receptor binding+++GO:0004726///non-membrane spanning protein tyrosine phosphatase activity+++GO:0019901/…	GO:0048839///inner ear development+++GO:0033629///negative regulation of cell adhesion mediated by integrin+++GO:0021697///cerebellar cortex formation+++GO:0032728///positive regulation of interferon-beta production+++GO:0046628///positive regulation of insulin receptor signaling pathway+++GO:0033628///regulation of cell adhesion mediated by integrin+++GO:0046825///regulation of protein export fr…	04670///Leukocyte transendothelial migration+++05211///Renal cell carcinoma+++04014///Ras signaling pathway+++05120///Epithelial cell signaling in Helicobacter pylori infection+++05220///Chronic myeloid leukemia+++04931///Insulin resistance+++05205///Proteoglycans in cancer+++04625///C-type lectin receptor signaling pathway+++04013///MAPK signaling pathway - fly+++04722///Neurotrophin signaling p…	H01018///Metachondromatosis+++H01984///Leopard syndrome+++H01738///Noonan syndrome+++H00523///Noonan syndrome and related disorders
157769	FAM91A1	mRNA	-1.42642	BGIR9606_324801+++BGIR9606_324802+++BGIR9606_324803+++BGIR9606_324804+++BGIR9606_324805+++BGIR9606_324806+++BGIR9606_324807+++BGIR9606_324808+++NM_001317917.1+++NM_001317918.1+++NM_144963.3+++XR_001745485.2	4.01	4.03	7.65	18.39	4.02	13.02	3.28937e-06	GO:0005802///trans-Golgi network+++GO:0031410///cytoplasmic vesicle+++GO:0005794///Golgi apparatus	GO:0005515///protein binding	GO:0006886///intracellular protein transport+++GO:0099041///vesicle tethering to Golgi
23137	SMC5	mRNA	-1.42345	BGIR9606_328996+++BGIR9606_328997+++BGIR9606_328998+++BGIR9606_328999+++BGIR9606_329000+++URS000076B9E0+++URS00008B8434+++NM_015110.3+++XM_005251837.2+++XM_005251838.2+++XM_005251839.2+++XM_017014507.1+++XM_017014508.1+++XM_017014509.2+++XM_017014510.2+++XR_001746256.1	0.65	0.79	1.2	3.8	0.72	2.5	0.00227746	GO:0030915///Smc5-Smc6 complex+++GO:0000803///sex chromosome+++GO:0035061///interchromatin granule+++GO:0030054///cell junction+++GO:0016605///PML body+++GO:0005694///chromosome+++GO:0016607///nuclear speck+++GO:0005654///nucleoplasm+++GO:0035861///site of double-strand break+++GO:0000781///chromosome, telomeric region+++GO:0005634///nucleus	GO:0005524///ATP binding+++GO:0005515///protein binding+++GO:0000166///nucleotide binding	GO:0090398///cellular senescence+++GO:0007049///cell cycle+++GO:0051301///cell division+++GO:0034184///positive regulation of maintenance of mitotic sister chromatid cohesion+++GO:0007062///sister chromatid cohesion+++GO:0000722///telomere maintenance via recombination+++GO:0006303///double-strand break repair via nonhomologous end joining+++GO:0006974///cellular response to DNA damage stimulus++…	04137///Mitophagy - animal+++04140///Autophagy - animal
8925	HERC1	mRNA	-1.42219	BGIR9606_360915+++BGIR9606_360916+++BGIR9606_362884+++BGIR9606_362887+++BGIR9606_362888+++BGIR9606_362889+++BGIR9606_362890+++BGIR9606_362891+++BGIR9606_362892+++BGIR9606_362893+++BGIR9606_362894+++BGIR9606_362895+++URS000012947C+++URS00008BA9F4+++URS00008BB604+++URS00008C19D4+++URS00009B51FF+++URS0000D5ABA3+++NM_003922.3+++XM_017022699.2+++XM_017022700.2+++XM_017022701.2+++XM_017022702.2+++XM_01…	0.18	0.21	0.43	0.78	0.195	0.605	0.00142496	GO:0005829///cytosol+++GO:0016020///membrane+++GO:0005737///cytoplasm+++GO:0005794///Golgi apparatus	GO:0004842///ubiquitin-protein transferase activity+++GO:0016740///transferase activity+++GO:0005086///ARF guanyl-nucleotide exchange factor activity+++GO:0005085///guanyl-nucleotide exchange factor activity	GO:0016567///protein ubiquitination+++GO:0021702///cerebellar Purkinje cell differentiation+++GO:0031175///neuron projection development+++GO:0050885///neuromuscular process controlling balance+++GO:0010507///negative regulation of autophagy	04120///Ubiquitin mediated proteolysis
9522	SCAMP1	mRNA	-1.42092	BGIR9606_302274+++BGIR9606_302275+++BGIR9606_302276+++BGIR9606_302277+++BGIR9606_302278+++BGIR9606_302279+++BGIR9606_306056+++URS00008BA198+++URS00009B96A4+++NR_110885.1+++NM_001290229.1+++NM_004866.5+++XM_011543727.3	0.85	1.12	1.72	4.55	0.985	3.135	0.000441203	GO:0030672///synaptic vesicle membrane+++GO:0030136///clathrin-coated vesicle+++GO:0055038///recycling endosome membrane+++GO:0000139///Golgi membrane+++GO:0016021///integral component of membrane+++GO:0045202///synapse+++GO:0005794///Golgi apparatus+++GO:0030659///cytoplasmic vesicle membrane+++GO:0005768///endosome+++GO:0016020///membrane+++GO:0005802///trans-Golgi network+++GO:0035579///specif…	GO:0005515///protein binding	GO:0006892///post-Golgi vesicle-mediated transport+++GO:0006887///exocytosis+++GO:0043312///neutrophil degranulation+++GO:0015031///protein transport
2820	GPD2	mRNA	-1.42012	BGIR9606_277479+++BGIR9606_277483+++BGIR9606_277484+++BGIR9606_277485+++BGIR9606_277486+++BGIR9606_277487+++BGIR9606_277488+++BGIR9606_282477+++URS00008B85C4+++URS00008BC44E+++URS00009BC42B+++URS00009BCF39+++NM_000408.4+++NM_001083112.2+++XM_005246469.2+++XM_011510977.2+++XM_011510978.2+++XM_017003830.1+++XM_024452798.1	1.15	1.34	2.19	5.8	1.245	3.995	0.000238691	GO:0005743///mitochondrial inner membrane+++GO:0016020///membrane+++GO:0009331///glycerol-3-phosphate dehydrogenase complex+++GO:0016021///integral component of membrane+++GO:0005739///mitochondrion	GO:0005509///calcium ion binding+++GO:0046872///metal ion binding+++GO:0004368///glycerol-3-phosphate dehydrogenase (quinone) activity+++GO:0052591///sn-glycerol-3-phosphate:ubiquinone-8 oxidoreductase activity+++GO:0004367///glycerol-3-phosphate dehydrogenase [NAD+] activity+++GO:0052590///sn-glycerol-3-phosphate:ubiquinone oxidoreductase activity+++GO:0016491///oxidoreductase activity	GO:0019563///glycerol catabolic process+++GO:0035264///multicellular organism growth+++GO:0043010///camera-type eye development+++GO:0006127///glycerophosphate shuttle+++GO:0006072///glycerol-3-phosphate metabolic process+++GO:0055114///oxidation-reduction process+++GO:0006094///gluconeogenesis+++GO:0046168///glycerol-3-phosphate catabolic process	00564///Glycerophospholipid metabolism+++01110///Biosynthesis of secondary metabolites			R00848///sn-Glycerol-3-phosphate:(acceptor) 2-oxidoreductase sn-Glycerol 3-phosphate + FAD <=> Glycerone phosphate + FADH2
10802	SEC24A	mRNA	-1.41871	BGIR9606_303412+++BGIR9606_303413+++BGIR9606_303414+++BGIR9606_303419+++BGIR9606_307242+++URS00008B95AA+++URS00008BB4C1+++URS00008BCC12+++NM_001252231.1+++NM_021982.2+++XM_006714523.3+++XM_017008961.2+++XM_017008962.1+++XM_017008963.2+++XR_948228.3	1.18	0.94	1.68	4.64	1.06	3.16	0.000426896	GO:0005789///endoplasmic reticulum membrane+++GO:0016020///membrane+++GO:0030127///COPII vesicle coat+++GO:0031410///cytoplasmic vesicle+++GO:0012507///ER to Golgi transport vesicle membrane+++GO:0005829///cytosol+++GO:0005783///endoplasmic reticulum+++GO:0005737///cytoplasm+++GO:0000139///Golgi membrane	GO:0005515///protein binding+++GO:0046872///metal ion binding+++GO:0008270///zinc ion binding	GO:0048208///COPII vesicle coating+++GO:0016192///vesicle-mediated transport+++GO:0050714///positive regulation of protein secretion+++GO:0045714///regulation of low-density lipoprotein particle receptor biosynthetic process+++GO:0006888///ER to Golgi vesicle-mediated transport+++GO:0015031///protein transport+++GO:0042632///cholesterol homeostasis+++GO:0002474///antigen processing and presentati…	04141///Protein processing in endoplasmic reticulum	H01572///Cole-Carpenter syndrome	M00404///COPII complex
1063	CENPF	mRNA	-1.41865	BGIR9606_268423+++BGIR9606_268424+++BGIR9606_268425+++BGIR9606_268426+++URS00008B28FB+++NM_016343.3+++XM_011509082.3+++XM_017000086.2	0.79	0.58	1.41	2.91	0.685	2.16	9.36319e-05	GO:0005930///axoneme+++GO:0005856///cytoskeleton+++GO:0036064///ciliary basal body+++GO:0045120///pronucleus+++GO:0016363///nuclear matrix+++GO:0000776///kinetochore+++GO:0005635///nuclear envelope+++GO:0097539///ciliary transition fiber+++GO:0005634///nucleus+++GO:0005829///cytosol+++GO:0005819///spindle+++GO:0000785///chromatin+++GO:0005654///nucleoplasm+++GO:0005813///centrosome+++GO:0005737//…	GO:0042803///protein homodimerization activity+++GO:0070840///dynein complex binding+++GO:0005515///protein binding+++GO:0008022///protein C-terminus binding+++GO:0003682///chromatin binding+++GO:0008134///transcription factor binding	GO:0021591///ventricular system development+++GO:0001822///kidney development+++GO:0030154///cell differentiation+++GO:0007059///chromosome segregation+++GO:0007517///muscle organ development+++GO:0016202///regulation of striated muscle tissue development+++GO:0051310///metaphase plate congression+++GO:0042493///response to drug+++GO:0000278///mitotic cell cycle+++GO:0051301///cell division+++GO:…		H01814///Stromme syndrome
11059	WWP1	mRNA	-1.41632	BGIR9606_324063+++BGIR9606_324064+++BGIR9606_324065+++BGIR9606_324066+++BGIR9606_324067+++BGIR9606_324068+++BGIR9606_324069+++BGIR9606_324070+++BGIR9606_324071+++BGIR9606_324072+++BGIR9606_324074+++URS00008B7873+++URS00009AF29F+++NM_007013.3+++XM_005250760.4+++XM_005250761.4+++XM_017012993.1+++XM_017012994.2+++XM_017012995.2+++XM_017012996.1+++XM_017012997.2+++XM_024447056.1+++XR_001745464.2	1.44	1.87	3.34	6.84	1.655	5.09	7.97815e-05	GO:0005737///cytoplasm+++GO:0005886///plasma membrane+++GO:0005634///nucleus+++GO:0016020///membrane+++GO:0005829///cytosol+++GO:0070062///extracellular exosome+++GO:0000151///ubiquitin ligase complex	GO:0004842///ubiquitin-protein transferase activity+++GO:0061630///ubiquitin protein ligase activity+++GO:0005515///protein binding+++GO:0016740///transferase activity	GO:0006511///ubiquitin-dependent protein catabolic process+++GO:0000209///protein polyubiquitination+++GO:0046718///viral entry into host cell+++GO:0007417///central nervous system development+++GO:0043161///proteasome-mediated ubiquitin-dependent protein catabolic process+++GO:0016567///protein ubiquitination+++GO:0007165///signal transduction+++GO:0045732///positive regulation of protein catabo…	04144///Endocytosis+++04120///Ubiquitin mediated proteolysis
80311	KLHL15	mRNA	-1.41531	BGIR9606_389981+++URS00008BD9A3+++URS00008BE374+++URS0000D5DC26+++NM_030624.2+++XM_006724518.1+++XM_024452454.1	0.49	0.55	0.91	2.4	0.52	1.655	0.00259223	GO:0031463///Cul3-RING ubiquitin ligase complex+++GO:0005634///nucleus	GO:0005515///protein binding	GO:2000042///negative regulation of double-strand break repair via homologous recombination+++GO:0071630///nuclear protein quality control by the ubiquitin-proteasome system+++GO:0016567///protein ubiquitination+++GO:0006511///ubiquitin-dependent protein catabolic process		H00480///Non-syndromic X-linked mental retardation
65056	GPBP1	mRNA	-1.41363	BGIR9606_301666+++BGIR9606_301667+++BGIR9606_301668+++BGIR9606_301669+++BGIR9606_301670+++BGIR9606_301671+++BGIR9606_301672+++BGIR9606_301673+++BGIR9606_301674+++BGIR9606_301675+++BGIR9606_301676+++URS00009B559F+++URS00009BEFC0+++URS00009C3983+++URS0000D5C71A+++NM_001127235.2+++NM_001127236.2+++NM_001203246.1+++NM_001331037.1+++NM_022913.3+++XM_006714673.4+++XM_017009754.2+++XM_017009757.2+++XM_0…	1.69	1.74	2.78	8	1.715	5.39	0.000572519	GO:0005737///cytoplasm+++GO:0043231///intracellular membrane-bounded organelle+++GO:0005886///plasma membrane+++GO:0005634///nucleus+++GO:0005829///cytosol	GO:0005515///protein binding+++GO:0003677///DNA binding+++GO:0003700///DNA-binding transcription factor activity	GO:0006351///transcription, DNA-templated+++GO:0045893///positive regulation of transcription, DNA-templated	04137///Mitophagy - animal+++04140///Autophagy - animal
375743	PTAR1	mRNA	-1.41192	NM_001099666.1+++XM_005251976.4+++XM_005251977.4+++XM_005251980.5+++XM_005251981.5+++XM_011518639.1+++XM_011518640.1	0.56	0.75	0.9	2.83	0.655	1.865	0.00103311	GO:0005737///cytoplasm	GO:0016740///transferase activity+++GO:0008318///protein prenyltransferase activity+++GO:0004659///prenyltransferase activity	GO:0018342///protein prenylation
23032	USP33	mRNA	-1.41103	BGIR9606_265545+++BGIR9606_265546+++BGIR9606_265547+++BGIR9606_271313+++BGIR9606_271315+++BGIR9606_271316+++BGIR9606_271317+++BGIR9606_271318+++BGIR9606_271319+++BGIR9606_271320+++BGIR9606_271321+++URS00008B582B+++URS00008B5CEE+++URS00008B60D5+++URS00008BF18A+++URS00009B0E59+++URS00009B1E44+++URS00009BA34A+++URS00009BC6EB+++NM_015017.4+++NM_201624.2+++NM_201626.2+++XM_005270648.1+++XM_005270649.1…	1.56	1.92	2.84	8.11	1.74	5.475	0.000576817	GO:0005856///cytoskeleton+++GO:0048471///perinuclear region of cytoplasm+++GO:0030891///VCB complex+++GO:0044297///cell body+++GO:0005813///centrosome+++GO:0005829///cytosol+++GO:0005737///cytoplasm+++GO:0005815///microtubule organizing center+++GO:0005794///Golgi apparatus+++GO:0005925///focal adhesion+++GO:0005654///nucleoplasm	GO:0046872///metal ion binding+++GO:0008234///cysteine-type peptidase activity+++GO:0005515///protein binding+++GO:0001664///G protein-coupled receptor binding+++GO:0004843///thiol-dependent ubiquitin-specific protease activity+++GO:0016787///hydrolase activity+++GO:0036459///thiol-dependent ubiquitinyl hydrolase activity+++GO:0008270///zinc ion binding+++GO:0017160///Ral GTPase binding+++GO:0008…	GO:0006508///proteolysis+++GO:0032091///negative regulation of protein binding+++GO:0007411///axon guidance+++GO:0032092///positive regulation of protein binding+++GO:0006897///endocytosis+++GO:0016477///cell migration+++GO:0008277///regulation of G protein-coupled receptor signaling pathway+++GO:0006511///ubiquitin-dependent protein catabolic process+++GO:0016579///protein deubiquitination+++GO:…
9782	MATR3	mRNA	-1.41006	BGIR9606_303530+++BGIR9606_303531+++BGIR9606_303532+++BGIR9606_303533+++BGIR9606_303534+++BGIR9606_303535+++BGIR9606_303536+++BGIR9606_303537+++BGIR9606_303538+++BGIR9606_303544+++BGIR9606_303545+++BGIR9606_307350+++URS00008B24BF+++URS00008B349B+++URS00008B4DBB+++URS00008B4DD5+++URS00008B4F03+++URS00008B7D50+++URS00008B8981+++URS00008B97B4+++URS00008BBB93+++URS00008BC41F+++URS00008BCA40+++URS0000…	6.53	7.75	14.23	30.13	7.14	22.18	5.04654e-07	GO:0005637///nuclear inner membrane+++GO:0016020///membrane+++GO:0005634///nucleus+++GO:0016363///nuclear matrix	GO:0003676///nucleic acid binding+++GO:0005198///structural molecule activity+++GO:0003723///RNA binding+++GO:0042802///identical protein binding+++GO:0035198///miRNA binding+++GO:0005515///protein binding+++GO:0046872///metal ion binding+++GO:0008270///zinc ion binding	GO:0002218///activation of innate immune response+++GO:0010608///posttranscriptional regulation of gene expression+++GO:0045087///innate immune response+++GO:0002376///immune system process	04140///Autophagy - animal+++04137///Mitophagy - animal	H00058///Amyotrophic lateral sclerosis (ALS)
55103	RALGPS2	mRNA	-1.40683	BGIR9606_267633+++BGIR9606_267634+++BGIR9606_267635+++BGIR9606_267636+++BGIR9606_267637+++BGIR9606_267638+++BGIR9606_267639+++BGIR9606_267640+++BGIR9606_267641+++BGIR9606_267642+++BGIR9606_267643+++BGIR9606_267644+++BGIR9606_267645+++BGIR9606_267646+++BGIR9606_267647+++BGIR9606_267648+++BGIR9606_267649+++URS00008B70BA+++URS00008B9432+++NM_001286247.1+++NM_152663.4+++XM_006711410.3+++XM_006711411.…	0.45	0.67	1.16	1.91	0.56	1.535	0.00253271	GO:0005886///plasma membrane+++GO:0005737///cytoplasm+++GO:0016020///membrane	GO:0005085///guanyl-nucleotide exchange factor activity	GO:0032485///regulation of Ral protein signal transduction+++GO:0007264///small GTPase mediated signal transduction	04140///Autophagy - animal+++04137///Mitophagy - animal
28970	C11orf54	mRNA	-1.40339	BGIR9606_341673+++BGIR9606_341674+++BGIR9606_341675+++BGIR9606_341677+++BGIR9606_341678+++BGIR9606_341679+++URS00008C3CB5+++URS00009BFA20+++NM_001286067.1+++NM_001286068.1+++NM_001286069.1+++NM_001286070.1+++NM_001286071.1+++NM_001351985.1+++NM_001351986.1+++NM_001351987.1+++NM_001351988.1+++NM_001351989.1+++NM_001351990.1+++NM_001351991.1+++NM_001351992.1+++NM_001351993.1+++NM_014039.3+++XM_0115…	0.73	1.01	2.45	3.81	0.87	3.13	0.00216766	GO:0005654///nucleoplasm+++GO:0016604///nuclear body+++GO:0070062///extracellular exosome+++GO:0005634///nucleus	GO:0046872///metal ion binding+++GO:0016788///hydrolase activity, acting on ester bonds+++GO:0016787///hydrolase activity+++GO:0008270///zinc ion binding+++GO:0005515///protein binding		04140///Autophagy - animal+++04137///Mitophagy - animal
23473	CAPN7	mRNA	-1.40322	BGIR9606_284570+++BGIR9606_284571+++BGIR9606_284572+++BGIR9606_284573+++BGIR9606_284574+++BGIR9606_284575+++BGIR9606_284576+++BGIR9606_284577+++BGIR9606_284578+++BGIR9606_284579+++BGIR9606_288872+++URS00008B5B67+++URS00008B89E0+++NM_014296.2+++XM_011533555.3+++XM_011533556.2+++XM_011533557.3+++XM_017006043.1+++XM_017006044.2+++XM_017006045.2+++XR_001740072.2+++XR_001740073.2+++XR_001740074.2+++XR…	1.31	2.15	3.61	7.76	1.73	5.685	0.000212199	GO:0005634///nucleus+++GO:0070062///extracellular exosome	GO:0008233///peptidase activity+++GO:0016787///hydrolase activity+++GO:0005515///protein binding+++GO:0008234///cysteine-type peptidase activity+++GO:0090541///MIT domain binding+++GO:0004198///calcium-dependent cysteine-type endopeptidase activity+++GO:0004175///endopeptidase activity	GO:0010634///positive regulation of epithelial cell migration+++GO:0097264///self proteolysis+++GO:0006508///proteolysis	04140///Autophagy - animal+++04137///Mitophagy - animal
11177	BAZ1A	mRNA	-1.403	BGIR9606_355971+++BGIR9606_358189+++BGIR9606_358190+++BGIR9606_358191+++BGIR9606_358192+++BGIR9606_358193+++BGIR9606_358194+++BGIR9606_358195+++BGIR9606_358196+++BGIR9606_358197+++BGIR9606_358198+++BGIR9606_358199+++BGIR9606_358200+++BGIR9606_358201+++BGIR9606_358202+++URS00008B2DC7+++URS00008B9057+++URS00008BE4B2+++URS00009AF98E+++URS00009B1073+++NM_013448.2+++NM_182648.1+++XM_011536374.1+++XM_0…	1.51	1.5	2.93	6.82	1.505	4.875	7.158e-05	GO:0005634///nucleus+++GO:0016590///ACF complex+++GO:0008623///CHRAC	GO:0005515///protein binding+++GO:0004402///histone acetyltransferase activity+++GO:0046872///metal ion binding	GO:0006357///regulation of transcription by RNA polymerase II+++GO:0006261///DNA-dependent DNA replication+++GO:0006338///chromatin remodeling+++GO:0016573///histone acetylation	04140///Autophagy - animal+++04137///Mitophagy - animal
11244	ZHX1	mRNA	-1.39996	BGIR9606_324791+++BGIR9606_324792+++URS00009C528E+++URS0000D5A174+++NR_037873.1+++NR_037874.1+++NM_001017926.2+++NM_007222.4	1.67	1.5	2.56	7.49	1.585	5.025	0.000431186	GO:0005634///nucleus+++GO:0005654///nucleoplasm	GO:0003714///transcription corepressor activity+++GO:0046982///protein heterodimerization activity+++GO:0003676///nucleic acid binding+++GO:0003677///DNA binding+++GO:0046872///metal ion binding+++GO:0000981///DNA-binding transcription factor activity, RNA polymerase II-specific+++GO:0003700///DNA-binding transcription factor activity+++GO:0005515///protein binding	GO:0000122///negative regulation of transcription by RNA polymerase II+++GO:0030154///cell differentiation+++GO:0045892///negative regulation of transcription, DNA-templated	04140///Autophagy - animal+++04137///Mitophagy - animal
29028	ATAD2	mRNA	-1.39858	BGIR9606_324793+++BGIR9606_327392+++BGIR9606_327393+++BGIR9606_327394+++BGIR9606_327395+++BGIR9606_327396+++BGIR9606_327397+++BGIR9606_327398+++BGIR9606_327399+++BGIR9606_327400+++BGIR9606_327401+++BGIR9606_327402+++URS00008BD32B+++NM_014109.3+++XM_011516994.3+++XM_011516995.3+++XM_011516996.3+++XR_928326.3	3.67	2.74	6.33	14	3.205	10.165	1.05516e-05	GO:0005634///nucleus+++GO:0070062///extracellular exosome+++GO:0005654///nucleoplasm	GO:0000166///nucleotide binding+++GO:0042393///histone binding+++GO:0016787///hydrolase activity+++GO:0005515///protein binding+++GO:0003682///chromatin binding+++GO:0016887///ATPase activity+++GO:0005524///ATP binding	GO:0031936///negative regulation of chromatin silencing+++GO:0045944///positive regulation of transcription by RNA polymerase II+++GO:0006355///regulation of transcription, DNA-templated+++GO:0006325///chromatin organization+++GO:0006357///regulation of transcription by RNA polymerase II+++GO:0045893///positive regulation of transcription, DNA-templated
9969	MED13	mRNA	-1.39734	BGIR9606_372129+++BGIR9606_372130+++BGIR9606_372131+++BGIR9606_372132+++BGIR9606_372133+++BGIR9606_372134+++BGIR9606_372135+++URS00009C4FA2+++URS0000D5E3A1+++NM_005121.2+++XM_011525551.2+++XM_011525552.2+++XM_011525553.3	0.75	0.5	1.25	2.59	0.625	1.92	0.000200574	GO:0016020///membrane+++GO:0016592///mediator complex+++GO:0005654///nucleoplasm+++GO:0005634///nucleus	GO:0003713///transcription coactivator activity+++GO:0042809///vitamin D receptor binding+++GO:0038023///signaling receptor activity+++GO:0003712///transcription coregulator activity+++GO:0046966///thyroid hormone receptor binding+++GO:0030374///nuclear receptor transcription coactivator activity	GO:1904168///negative regulation of thyroid hormone receptor activity+++GO:0045893///positive regulation of transcription, DNA-templated+++GO:0030518///intracellular steroid hormone receptor signaling pathway+++GO:0045944///positive regulation of transcription by RNA polymerase II+++GO:0030521///androgen receptor signaling pathway+++GO:0042632///cholesterol homeostasis+++GO:0070328///triglyceride…	04919///Thyroid hormone signaling pathway	H00550///Complete transposition of the great arteries
9765	ZFYVE16	mRNA	-1.39666	BGIR9606_302337+++BGIR9606_302338+++BGIR9606_302339+++BGIR9606_302340+++BGIR9606_302341+++BGIR9606_302342+++BGIR9606_302343+++BGIR9606_302344+++BGIR9606_302345+++BGIR9606_302346+++BGIR9606_302347+++BGIR9606_302348+++BGIR9606_302349+++BGIR9606_302350+++BGIR9606_302351+++BGIR9606_302352+++BGIR9606_302353+++BGIR9606_306138+++BGIR9606_306139+++BGIR9606_306140+++BGIR9606_306141+++BGIR9606_306142+++BGI…	0.51	0.42	0.95	2.79	0.465	1.87	0.000594425	GO:0016020///membrane+++GO:0043231///intracellular membrane-bounded organelle+++GO:0005769///early endosome+++GO:0005768///endosome+++GO:0005829///cytosol+++GO:0031901///early endosome membrane+++GO:0005737///cytoplasm	GO:0005545///1-phosphatidylinositol binding+++GO:0005515///protein binding+++GO:0008565///protein transporter activity+++GO:0046872///metal ion binding+++GO:0005547///phosphatidylinositol-3,4,5-trisphosphate binding	GO:0016050///vesicle organization+++GO:0007165///signal transduction+++GO:0030100///regulation of endocytosis+++GO:0030509///BMP signaling pathway+++GO:0016197///endosomal transport+++GO:0006622///protein targeting to lysosome	04350///TGF-beta signaling pathway+++04144///Endocytosis
54467	ANKIB1	mRNA	-1.39652	BGIR9606_317019+++BGIR9606_317020+++BGIR9606_317021+++BGIR9606_317022+++BGIR9606_317023+++BGIR9606_317024+++BGIR9606_317025+++BGIR9606_317026+++BGIR9606_317027+++BGIR9606_317028+++BGIR9606_317029+++BGIR9606_317030+++BGIR9606_317031+++BGIR9606_317032+++BGIR9606_317033+++BGIR9606_317034+++BGIR9606_317035+++BGIR9606_317036+++BGIR9606_317037+++BGIR9606_317038+++BGIR9606_317039+++BGIR9606_317040+++URS…	0.56	0.63	1.12	2.6	0.595	1.86	0.00170239	GO:0000151///ubiquitin ligase complex+++GO:0005737///cytoplasm	GO:0046872///metal ion binding+++GO:0016740///transferase activity+++GO:0031624///ubiquitin conjugating enzyme binding+++GO:0004842///ubiquitin-protein transferase activity+++GO:0061630///ubiquitin protein ligase activity+++GO:0005515///protein binding	GO:0006511///ubiquitin-dependent protein catabolic process+++GO:0016567///protein ubiquitination+++GO:0000209///protein polyubiquitination+++GO:0032436///positive regulation of proteasomal ubiquitin-dependent protein catabolic process	04015///Rap1 signaling pathway+++04212///Longevity regulating pathway - worm	H00534///Cerebral cavernous malformation
253714	MMS22L	mRNA	-1.3959	BGIR9606_313459+++BGIR9606_313460+++BGIR9606_313461+++BGIR9606_313462+++BGIR9606_313463+++NM_001350599.1+++NM_001350600.1+++NM_198468.3+++XM_006715432.3+++XM_011535670.2+++XM_011535671.3+++XM_011535672.3+++XM_011535674.3+++XM_011535675.2+++XM_011535676.3+++XM_011535677.2+++XM_011535678.3+++XM_011535679.3+++XM_011535680.3+++XM_017010656.2+++XR_942376.1	0.56	0.8	1.2	2.52	0.68	1.86	0.00179569	GO:0005829///cytosol+++GO:0005654///nucleoplasm+++GO:0005634///nucleus+++GO:0042555///MCM complex+++GO:0043596///nuclear replication fork+++GO:0035101///FACT complex	GO:0005515///protein binding	GO:0006974///cellular response to DNA damage stimulus+++GO:0000724///double-strand break repair via homologous recombination+++GO:0031297///replication fork processing+++GO:0006281///DNA repair	04137///Mitophagy - animal+++04140///Autophagy - animal
10116	FEM1B	mRNA	-1.39203	BGIR9606_361031+++BGIR9606_361032+++BGIR9606_361033+++BGIR9606_361034+++BGIR9606_361035+++BGIR9606_361036+++BGIR9606_361037+++BGIR9606_363070+++URS00003BD165+++URS0000D57D67+++URS0000D5D19D+++URS0000D5DE36+++URS0000D5DEFC+++NM_015322.4	0.65	0.82	1.21	3.36	0.735	2.285	0.00111195	GO:0005634///nucleus+++GO:0005654///nucleoplasm+++GO:0005737///cytoplasm+++GO:0005829///cytosol	GO:0005123///death receptor binding+++GO:0004842///ubiquitin-protein transferase activity+++GO:0005515///protein binding	GO:0051438///regulation of ubiquitin-protein transferase activity+++GO:2000001///regulation of DNA damage checkpoint+++GO:0016567///protein ubiquitination+++GO:0060743///epithelial cell maturation involved in prostate gland development+++GO:0060442///branching involved in prostate gland morphogenesis+++GO:0002070///epithelial cell maturation+++GO:0043687///post-translational protein modification+…
1540	CYLD	mRNA	-1.39177	BGIR9606_365162+++BGIR9606_365164+++BGIR9606_365165+++BGIR9606_365166+++BGIR9606_365167+++BGIR9606_365168+++BGIR9606_365169+++BGIR9606_365170+++BGIR9606_365171+++BGIR9606_365172+++BGIR9606_365173+++NM_001042355.1+++NM_001042412.1+++NM_015247.2+++XM_005255812.2+++XM_006721149.1+++XM_011522907.2+++XM_011522908.1+++XM_011522911.2+++XM_017022977.1+++XM_017022978.1+++XM_017022979.1+++XM_017022980.1+++…	1.75	2.32	4.34	7.66	2.035	6	1.56914e-05	GO:0031234///extrinsic component of cytoplasmic side of plasma membrane+++GO:0097542///ciliary tip+++GO:0005737///cytoplasm+++GO:0005813///centrosome+++GO:0048471///perinuclear region of cytoplasm+++GO:0005856///cytoskeleton+++GO:0042995///cell projection+++GO:0030496///midbody+++GO:0005886///plasma membrane+++GO:0005829///cytosol+++GO:0005881///cytoplasmic microtubule+++GO:0005874///microtubule+…	GO:0046872///metal ion binding+++GO:0008270///zinc ion binding+++GO:0036459///thiol-dependent ubiquitinyl hydrolase activity+++GO:0005515///protein binding+++GO:0008233///peptidase activity+++GO:1990380///Lys48-specific deubiquitinase activity+++GO:0061578///Lys63-specific deubiquitinase activity+++GO:0019901///protein kinase binding+++GO:0016787///hydrolase activity+++GO:0070064///proline-rich r…	GO:0002376///immune system process+++GO:0043393///regulation of protein binding+++GO:0016579///protein deubiquitination+++GO:1903829///positive regulation of cellular protein localization+++GO:0007049///cell cycle+++GO:1903753///negative regulation of p38MAPK cascade+++GO:0016055///Wnt signaling pathway+++GO:0010803///regulation of tumor necrosis factor-mediated signaling pathway+++GO:0007346///r…	04013///MAPK signaling pathway - fly+++04217///Necroptosis+++04622///RIG-I-like receptor signaling pathway+++04380///Osteoclast differentiation+++04625///C-type lectin receptor signaling pathway	H00828///Familial cylindromatosis+++H00827///Brooke-Spiegler syndrome+++H00829///Multiple familial trichoepithelioma
54989	ZNF770	mRNA	-1.39104	BGIR9606_362149+++BGIR9606_362150+++BGIR9606_362152+++NM_014106.3+++XM_011521744.3	0.9	1.02	1.8	4.2	0.96	3	0.000505536	GO:0005634///nucleus	GO:0003677///DNA binding+++GO:0046872///metal ion binding+++GO:0003676///nucleic acid binding+++GO:0000981///DNA-binding transcription factor activity, RNA polymerase II-specific	GO:0006357///regulation of transcription by RNA polymerase II
3344	FOXN2	mRNA	-1.39025	BGIR9606_275525+++BGIR9606_275526+++BGIR9606_275527+++URS00009B4541+++URS0000D57A77+++URS0000D58833+++URS0000D5AF34+++URS0000D5CDB7+++NM_002158.3+++XM_005264282.2+++XM_005264283.2+++XM_006712001.3+++XM_006712002.3+++XM_011532808.2+++XM_017003956.1+++XM_017003957.1+++XM_017003958.1+++XM_017003959.1	0.85	1.47	1.99	5.23	1.16	3.61	0.000928874	GO:0005634///nucleus+++GO:0043231///intracellular membrane-bounded organelle	GO:0000981///DNA-binding transcription factor activity, RNA polymerase II-specific+++GO:0005515///protein binding+++GO:0043565///sequence-specific DNA binding+++GO:0003677///DNA binding+++GO:0003700///DNA-binding transcription factor activity	GO:0035914///skeletal muscle cell differentiation+++GO:0006355///regulation of transcription, DNA-templated+++GO:0006357///regulation of transcription by RNA polymerase II	04140///Autophagy - animal+++04137///Mitophagy - animal	H00091///T-B+Severe combined immunodeficiencies (SCIDs)+++H01181///T-cell immunodeficiency congenital alopecia and nail dystrophy (TIDAND)
1182	CLCN3	mRNA	-1.39	BGIR9606_296394+++BGIR9606_296395+++BGIR9606_296396+++BGIR9606_296397+++BGIR9606_296398+++BGIR9606_296399+++BGIR9606_296400+++BGIR9606_296401+++BGIR9606_296402+++BGIR9606_296403+++BGIR9606_296404+++BGIR9606_300388+++BGIR9606_300389+++BGIR9606_300390+++URS00008BA226+++URS00008BA28F+++URS0000D5A897+++NM_001243372.1+++NM_001243374.1+++NM_001829.3+++NM_173872.3+++XM_005262726.3+++XM_011531586.2	1.44	1.38	3.11	6.21	1.41	4.66	5.13203e-05	GO:0005794///Golgi apparatus+++GO:0000139///Golgi membrane+++GO:0030141///secretory granule+++GO:0030285///integral component of synaptic vesicle membrane+++GO:0045335///phagocytic vesicle+++GO:0009986///cell surface+++GO:0005887///integral component of plasma membrane+++GO:0031410///cytoplasmic vesicle+++GO:0031901///early endosome membrane+++GO:0009897///external side of plasma membrane+++GO:00…	GO:0005254///chloride channel activity+++GO:0042803///protein homodimerization activity+++GO:0031404///chloride ion binding+++GO:0030165///PDZ domain binding+++GO:0015297///antiporter activity+++GO:0015299///solute:proton antiporter activity+++GO:0005247///voltage-gated chloride channel activity+++GO:0005515///protein binding+++GO:0072320///volume-sensitive chloride channel activity+++GO:0000166/…	GO:0048388///endosomal lumen acidification+++GO:0097401///synaptic vesicle lumen acidification+++GO:1902476///chloride transmembrane transport+++GO:0006811///ion transport+++GO:0055085///transmembrane transport+++GO:0006885///regulation of pH+++GO:0045794///negative regulation of cell volume+++GO:0006821///chloride transport	04140///Autophagy - animal+++04137///Mitophagy - animal	H02147///X-linked recessive nephrolithiasis with renal failure+++H00694///Dent disease+++H00480///Non-syndromic X-linked mental retardation+++H00214///Hypophosphatemic rickets+++H02148///Low molecular weight proteinuria with hypercalciuria and nephrocalcinosis+++H02149///X-linked hypercalciuric nephrolithiasis+++H02142///X-linked recessive hypophosphatemic rickets
81539	SLC38A1	mRNA	-1.38913	BGIR9606_349944+++BGIR9606_349945+++BGIR9606_349946+++BGIR9606_349947+++BGIR9606_349948+++BGIR9606_349949+++BGIR9606_349950+++BGIR9606_349951+++BGIR9606_349952+++BGIR9606_349953+++BGIR9606_349954+++BGIR9606_349955+++BGIR9606_349956+++BGIR9606_349957+++URS000076F273+++URS00008B628E+++URS00008BA6C3+++URS00009BECE9+++URS00009BF925+++URS00009C092A+++NM_001077484.1+++NM_001278387.1+++NM_001278388.1+++…	6.46	5.55	10.96	24.55	6.005	17.755	6.46914e-06	GO:0005622///intracellular+++GO:0005886///plasma membrane+++GO:0070062///extracellular exosome+++GO:0005737///cytoplasm+++GO:0005887///integral component of plasma membrane+++GO:0030424///axon+++GO:0005829///cytosol+++GO:0016020///membrane+++GO:0016021///integral component of membrane	GO:0015175///neutral amino acid transmembrane transporter activity+++GO:0042802///identical protein binding+++GO:0015293///symporter activity+++GO:0016740///transferase activity+++GO:0005283///amino acid:sodium symporter activity+++GO:0015186///L-glutamine transmembrane transporter activity+++GO:0019809///spermidine binding+++GO:0008080///N-acetyltransferase activity+++GO:0004145///diamine N-acet…	GO:0006865///amino acid transport+++GO:0009447///putrescine catabolic process+++GO:0006598///polyamine catabolic process+++GO:0032918///spermidine acetylation+++GO:0006596///polyamine biosynthetic process+++GO:0007565///female pregnancy+++GO:0001525///angiogenesis+++GO:1902475///L-alpha-amino acid transmembrane transport+++GO:0042127///regulation of cell proliferation+++GO:0001504///neurotransmit…	04727///GABAergic synapse+++04724///Glutamatergic synapse
9043	SPAG9	mRNA	-1.38843	BGIR9606_369435+++BGIR9606_371947+++BGIR9606_371948+++BGIR9606_371949+++BGIR9606_371950+++BGIR9606_371951+++BGIR9606_371952+++BGIR9606_371953+++URS000001F65A+++URS00008B8A9F+++URS00009BAB41+++NM_001130527.2+++NM_001130528.2+++NM_001251971.1+++NM_003971.5+++XM_005257768.2+++XM_005257771.3+++XM_005257774.4+++XM_017025283.2+++XM_017025284.2+++XM_017025285.2	0.92	0.8	1.7	3.7	0.86	2.7	0.000119129	GO:0005829///cytosol+++GO:0005737///cytoplasm+++GO:0005815///microtubule organizing center+++GO:0031410///cytoplasmic vesicle+++GO:0016020///membrane+++GO:0070062///extracellular exosome+++GO:0016021///integral component of membrane+++GO:0001669///acrosomal vesicle+++GO:0048471///perinuclear region of cytoplasm	GO:0005515///protein binding+++GO:0005078///MAP-kinase scaffold activity+++GO:0016301///kinase activity+++GO:0019894///kinesin binding+++GO:0030159///receptor signaling complex scaffold activity+++GO:0008432///JUN kinase binding	GO:0016192///vesicle-mediated transport+++GO:0051260///protein homooligomerization+++GO:0043410///positive regulation of MAPK cascade+++GO:0051149///positive regulation of muscle cell differentiation+++GO:0042147///retrograde transport, endosome to Golgi+++GO:0045666///positive regulation of neuron differentiation+++GO:0051146///striated muscle cell differentiation+++GO:0016310///phosphorylation+…	04137///Mitophagy - animal+++04140///Autophagy - animal
51496	CTDSPL2	mRNA	-1.38814	BGIR9606_360532+++BGIR9606_360533+++BGIR9606_360534+++BGIR9606_360535+++BGIR9606_360536+++BGIR9606_360537+++BGIR9606_360538+++BGIR9606_360539+++BGIR9606_360540+++BGIR9606_360541+++BGIR9606_360545+++BGIR9606_362441+++URS00001EEE30+++URS00008C008B+++NM_016396.2+++XM_005254441.2+++XM_006720565.2+++XM_011521665.2+++XM_017022306.2+++XM_017022307.1+++XR_001751306.1+++XR_001751307.1+++XR_001751308.1+++X…	0.85	0.91	1.58	3.91	0.88	2.745	0.0010764	GO:0005654///nucleoplasm+++GO:0005634///nucleus	GO:0016791///phosphatase activity+++GO:0016787///hydrolase activity+++GO:0004721///phosphoprotein phosphatase activity	GO:0030514///negative regulation of BMP signaling pathway+++GO:0006470///protein dephosphorylation+++GO:0046827///positive regulation of protein export from nucleus	04137///Mitophagy - animal+++04140///Autophagy - animal	H00266///Hereditary spastic paraplegia (SPG)
23243	ANKRD28	mRNA	-1.38798	BGIR9606_284593+++BGIR9606_284594+++BGIR9606_284595+++BGIR9606_284596+++BGIR9606_284598+++BGIR9606_284599+++BGIR9606_284600+++BGIR9606_284601+++BGIR9606_284602+++BGIR9606_284608+++BGIR9606_284609+++BGIR9606_284610+++BGIR9606_284613+++BGIR9606_284614+++BGIR9606_284615+++BGIR9606_284616+++BGIR9606_284617+++BGIR9606_284619+++BGIR9606_288876+++BGIR9606_288877+++BGIR9606_288878+++BGIR9606_288879+++BGI…	0.88	0.81	1.49	3.74	0.845	2.615	0.0011299	GO:0005829///cytosol+++GO:0000139///Golgi membrane+++GO:0005634///nucleus+++GO:0005654///nucleoplasm	GO:0005515///protein binding	GO:0048208///COPII vesicle coating	04140///Autophagy - animal+++04137///Mitophagy - animal
5903	RANBP2	mRNA	-1.38685	BGIR9606_276723+++BGIR9606_276724+++BGIR9606_276725+++BGIR9606_276726+++BGIR9606_276727+++BGIR9606_276728+++BGIR9606_276729+++BGIR9606_276730+++BGIR9606_276731+++BGIR9606_276732+++BGIR9606_276733+++BGIR9606_276734+++BGIR9606_276735+++BGIR9606_276748+++BGIR9606_276749+++BGIR9606_276750+++BGIR9606_276760+++BGIR9606_276761+++BGIR9606_276762+++BGIR9606_276763+++BGIR9606_276764+++BGIR9606_276765+++BGI…	1.08	0.62	1.83	3.44	0.85	2.635	7.82379e-05	GO:0005737///cytoplasm+++GO:0005634///nucleus+++GO:0005643///nuclear pore+++GO:0044615///nuclear pore nuclear basket+++GO:0005739///mitochondrion+++GO:0005829///cytosol+++GO:0016020///membrane+++GO:0005813///centrosome+++GO:0031965///nuclear membrane+++GO:0005635///nuclear envelope+++GO:0044614///nuclear pore cytoplasmic filaments+++GO:0042405///nuclear inclusion body+++GO:0005642///annulate lame…	GO:0003723///RNA binding+++GO:0044877///protein-containing complex binding+++GO:0016740///transferase activity+++GO:0046872///metal ion binding+++GO:0003755///peptidyl-prolyl cis-trans isomerase activity+++GO:0008536///Ran GTPase binding+++GO:0016018///cyclosporin A binding+++GO:0005515///protein binding+++GO:0019789///SUMO transferase activity+++GO:0005096///GTPase activator activity	GO:0016032///viral process+++GO:0001975///response to amphetamine+++GO:0051642///centrosome localization+++GO:0051028///mRNA transport+++GO:0006406///mRNA export from nucleus+++GO:0000413///protein peptidyl-prolyl isomerization+++GO:0046907///intracellular transport+++GO:0033133///positive regulation of glucokinase activity+++GO:0015031///protein transport+++GO:0006457///protein folding+++GO:0006…	03013///RNA transport		M00427///Nuclear pore complex	R04905///S-Adenosyl-L-methionine:N-acetylserotonin O-methyltransferase S-Adenosyl-L-methionine + 5-Hydroxyindoleacetate <=> S-Adenosyl-L-homocysteine + 5-Methoxyindoleacetate+++R03130///S-Adenosyl-L-homocysteine:N-acetylserotonin O-methyltransferase S-Adenosyl-L-methionine + N-Acetylserotonin <=> S-Adenosyl-L-homocysteine + Melatonin
2186	BPTF	mRNA	-1.3787	BGIR9606_369700+++BGIR9606_369701+++BGIR9606_369702+++BGIR9606_369703+++BGIR9606_369704+++BGIR9606_369705+++BGIR9606_369706+++BGIR9606_369707+++BGIR9606_369708+++BGIR9606_369709+++BGIR9606_369710+++BGIR9606_369711+++BGIR9606_369712+++BGIR9606_369713+++BGIR9606_369714+++BGIR9606_369715+++BGIR9606_369716+++BGIR9606_369717+++BGIR9606_369718+++BGIR9606_372300+++BGIR9606_372301+++BGIR9606_372302+++BGI…	0.69	0.49	1.27	2.42	0.59	1.845	0.000183858	GO:0005654///nucleoplasm+++GO:0005634///nucleus+++GO:0016589///NURF complex+++GO:0000790///nuclear chromatin+++GO:0048188///Set1C/COMPASS complex+++GO:0005737///cytoplasm+++GO:0070062///extracellular exosome	GO:0035064///methylated histone binding+++GO:0008094///DNA-dependent ATPase activity+++GO:0008134///transcription factor binding+++GO:0005515///protein binding+++GO:0046872///metal ion binding+++GO:0043565///sequence-specific DNA binding	GO:0007492///endoderm development+++GO:0006357///regulation of transcription by RNA polymerase II+++GO:0009952///anterior/posterior pattern specification+++GO:0007420///brain development+++GO:0006325///chromatin organization+++GO:0006338///chromatin remodeling+++GO:0001892///embryonic placenta development+++GO:0000122///negative regulation of transcription by RNA polymerase II+++GO:0045944///posi…
27125	AFF4	mRNA	-1.37831	BGIR9606_303377+++BGIR9606_307181+++BGIR9606_307182+++BGIR9606_307183+++BGIR9606_307184+++BGIR9606_307185+++BGIR9606_307186+++BGIR9606_307187+++BGIR9606_307188+++BGIR9606_307189+++BGIR9606_307190+++BGIR9606_307191+++BGIR9606_307192+++BGIR9606_307193+++BGIR9606_307194+++BGIR9606_307195+++BGIR9606_307196+++BGIR9606_307197+++URS00008B219B+++URS00008BB93F+++URS00008C1BFF+++URS00008C2845+++NM_014423.3…	0.78	0.71	1.38	3.25	0.745	2.315	0.000214425	GO:0035327///transcriptionally active chromatin+++GO:0032783///ELL-EAF complex+++GO:0005634///nucleus+++GO:0005654///nucleoplasm+++GO:0008023///transcription elongation factor complex+++GO:0001650///fibrillar center	GO:0003690///double-stranded DNA binding+++GO:0003700///DNA-binding transcription factor activity+++GO:0005515///protein binding	GO:0006366///transcription by RNA polymerase II+++GO:0006368///transcription elongation from RNA polymerase II promoter+++GO:0006355///regulation of transcription, DNA-templated+++GO:0007286///spermatid development	04137///Mitophagy - animal+++04140///Autophagy - animal	H01569///CHOPS syndrome
3157	HMGCS1	mRNA	-1.37763	BGIR9606_305404+++BGIR9606_305405+++BGIR9606_305406+++BGIR9606_305407+++BGIR9606_305408+++BGIR9606_305409+++BGIR9606_305410+++BGIR9606_305411+++BGIR9606_305412+++BGIR9606_305413+++BGIR9606_305414+++BGIR9606_305415+++BGIR9606_305416+++BGIR9606_305417+++BGIR9606_305418+++BGIR9606_305419+++BGIR9606_305420+++BGIR9606_305421+++BGIR9606_305422+++BGIR9606_305423+++URS00001E98B7+++URS00004B9B6C+++URS0000…	0.89	1.37	2.13	4.9	1.13	3.515	0.000549252	GO:0005829///cytosol+++GO:0005737///cytoplasm	GO:0008144///drug binding+++GO:0016853///isomerase activity+++GO:0042803///protein homodimerization activity+++GO:0003824///catalytic activity+++GO:0043177///organic acid binding+++GO:0004421///hydroxymethylglutaryl-CoA synthase activity+++GO:0016740///transferase activity	GO:0010142///farnesyl diphosphate biosynthetic process, mevalonate pathway+++GO:0014070///response to organic cyclic compound+++GO:0010033///response to organic substance+++GO:0007420///brain development+++GO:0008203///cholesterol metabolic process+++GO:0008202///steroid metabolic process+++GO:0046690///response to tellurium ion+++GO:0006629///lipid metabolic process+++GO:0042493///response to dr…	01100///Metabolic pathways+++00072///Synthesis and degradation of ketone bodies+++01110///Biosynthesis of secondary metabolites+++00280///Valine, leucine and isoleucine degradation+++00650///Butanoate metabolism+++00900///Terpenoid backbone biosynthesis+++01130///Biosynthesis of antibiotics	H01123///HMG-CoA synthase (HMGCS) deficiency	M00849///C5 isoprenoid biosynthesis, mevalonate pathway, archaea+++M00095///C5 isoprenoid biosynthesis, mevalonate pathway+++M00088///Ketone body biosynthesis, acetyl-CoA => acetoacetate/3-hydroxybutyrate/acetone	R01978///acetyl-CoA:acetoacetyl-CoA C-acetyltransferase (thioester-hydrolysing, carboxymethyl-forming) (S)-3-Hydroxy-3-methylglutaryl-CoA + CoA <=> Acetyl-CoA + H2O + Acetoacetyl-CoA
196528	ARID2	mRNA	-1.37762	BGIR9606_346682+++BGIR9606_346683+++BGIR9606_346684+++BGIR9606_346685+++BGIR9606_346686+++BGIR9606_346687+++BGIR9606_346688+++BGIR9606_349942+++URS0000769043+++URS00008B92FD+++URS00008B95C7+++URS00008BE976+++URS00009B36B0+++NM_001347839.1+++NM_152641.3+++XM_006719272.4+++XM_011538025.1+++XR_944505.3	0.73	0.59	1.34	2.88	0.66	2.11	0.000355355	GO:0005654///nucleoplasm+++GO:0005634///nucleus+++GO:0005886///plasma membrane	GO:0000981///DNA-binding transcription factor activity, RNA polymerase II-specific+++GO:0003676///nucleic acid binding+++GO:0003677///DNA binding+++GO:0046872///metal ion binding+++GO:0005515///protein binding	GO:0030336///negative regulation of cell migration+++GO:0008285///negative regulation of cell proliferation+++GO:0060038///cardiac muscle cell proliferation+++GO:0006355///regulation of transcription, DNA-templated+++GO:0006357///regulation of transcription by RNA polymerase II+++GO:0072358///cardiovascular system development+++GO:0003007///heart morphogenesis+++GO:0042592///homeostatic process++…	05225///Hepatocellular carcinoma	H00048///Hepatocellular carcinoma
51602	NOP58	mRNA	-1.37653	BGIR9606_278363+++BGIR9606_278364+++BGIR9606_278365+++BGIR9606_278366+++BGIR9606_278367+++BGIR9606_278368+++BGIR9606_278369+++BGIR9606_278370+++BGIR9606_278371+++BGIR9606_278372+++BGIR9606_278373+++BGIR9606_278374+++BGIR9606_278375+++BGIR9606_278376+++BGIR9606_278377+++BGIR9606_278378+++BGIR9606_278379+++NM_015934.4	5.83	7.41	10.94	30.13	6.62	20.535	0.000119695	GO:0005634///nucleus+++GO:0005829///cytosol+++GO:0005654///nucleoplasm+++GO:0001650///fibrillar center+++GO:0070761///pre-snoRNP complex+++GO:0032040///small-subunit processome+++GO:0015030///Cajal body+++GO:0005730///nucleolus+++GO:0005732///small nucleolar ribonucleoprotein complex+++GO:0016020///membrane+++GO:0031428///box C/D snoRNP complex	GO:0001094///TFIID-class transcription factor complex binding+++GO:0030515///snoRNA binding+++GO:0005515///protein binding+++GO:0003723///RNA binding+++GO:0051117///ATPase binding	GO:0006364///rRNA processing+++GO:0042254///ribosome biogenesis+++GO:0048254///snoRNA localization	03008///Ribosome biogenesis in eukaryotes	H01866///Pulmonary veno-occlusive disease and pulmonary capillary hemangiomatosis+++H01619///Primary pulmonary hypertension (PPH)+++H01621///Pulmonary arterial hypertension (PAH)	M00679///BMP signaling
64786	TBC1D15	mRNA	-1.37635	BGIR9606_347527+++BGIR9606_347528+++BGIR9606_347529+++BGIR9606_347530+++BGIR9606_347531+++BGIR9606_347532+++BGIR9606_347533+++BGIR9606_347534+++BGIR9606_347535+++BGIR9606_347536+++BGIR9606_347537+++BGIR9606_347538+++BGIR9606_347539+++URS00009B6966+++NR_027449.1+++NM_001146213.1+++NM_001146214.1+++NM_022771.4+++XM_006719564.2+++XM_006719565.4+++XM_006719566.3+++XM_006719567.2+++XM_011538679.1+++XM…	1.05	1.59	2.33	7.21	1.32	4.77	0.00116517	GO:0005576///extracellular region+++GO:0005737///cytoplasm	GO:0005515///protein binding+++GO:0017137///Rab GTPase binding+++GO:0005096///GTPase activator activity	GO:0043087///regulation of GTPase activity+++GO:1902017///regulation of cilium assembly+++GO:0090630///activation of GTPase activity+++GO:0006886///intracellular protein transport	04137///Mitophagy - animal
134429	STARD4	mRNA	-1.37584	BGIR9606_306704+++BGIR9606_306705+++BGIR9606_306706+++BGIR9606_306707+++BGIR9606_306708+++BGIR9606_306709+++NR_131752.1+++NR_131753.1+++NR_131754.1+++NM_001308056.1+++NM_001308057.1+++NM_001308058.1+++NM_001308059.1+++NM_001308060.1+++NM_001308061.1+++NM_139164.2+++XM_017009041.2+++XM_017009042.2+++XM_017009043.2+++XM_017009044.2+++XM_024454364.1+++XR_001742000.2	1.77	1.54	2.23	4.79	1.655	3.51	0.00180779	GO:0031410///cytoplasmic vesicle	GO:0008289///lipid binding+++GO:0017127///cholesterol transporter activity+++GO:0015485///cholesterol binding	GO:0006869///lipid transport+++GO:0070508///cholesterol import+++GO:0010873///positive regulation of cholesterol esterification+++GO:0070859///positive regulation of bile acid biosynthetic process+++GO:0010879///cholesterol transport involved in cholesterol storage+++GO:0032367///intracellular cholesterol transport	04725///Cholinergic synapse+++04020///Calcium signaling pathway+++04024///cAMP signaling pathway+++04722///Neurotrophin signaling pathway+++05031///Amphetamine addiction+++04211///Longevity regulating pathway+++04380///Osteoclast differentiation+++04921///Oxytocin signaling pathway+++04371///Apelin signaling pathway+++04720///Long-term potentiation+++05034///Alcoholism+++04925///Aldosterone synth…
84263	HSDL2	mRNA	-1.37167	BGIR9606_329870+++BGIR9606_329871+++BGIR9606_329872+++BGIR9606_329873+++BGIR9606_329874+++BGIR9606_329875+++BGIR9606_329876+++NR_036651.1+++NM_001195822.1+++NM_032303.4+++XM_011519091.3+++XM_017015203.2+++XM_017015204.2+++XM_017015205.2	1.68	2.35	3.53	8.65	2.015	6.09	0.00090419	GO:0005777///peroxisome+++GO:0016020///membrane+++GO:0005739///mitochondrion	GO:0003674///molecular_function+++GO:0016491///oxidoreductase activity	GO:0008150///biological_process+++GO:0055114///oxidation-reduction process	04137///Mitophagy - animal+++04140///Autophagy - animal
23190	UBXN4	mRNA	-1.37125	BGIR9606_277299+++BGIR9606_277300+++BGIR9606_277301+++BGIR9606_277302+++BGIR9606_277303+++BGIR9606_277304+++BGIR9606_277305+++BGIR9606_277306+++BGIR9606_277307+++URS00009B8019+++URS00009B8E32+++URS00009BC29A+++URS00009BC384+++URS00009C3B1E+++NM_014607.3	3.32	3.07	5.79	13.9	3.195	9.845	4.62346e-05	GO:0005829///cytosol+++GO:0005789///endoplasmic reticulum membrane+++GO:0005783///endoplasmic reticulum+++GO:0016020///membrane+++GO:0005634///nucleus+++GO:0005635///nuclear envelope	GO:0005515///protein binding	GO:0006986///response to unfolded protein+++GO:0030433///ubiquitin-dependent ERAD pathway	04137///Mitophagy - animal+++04140///Autophagy - animal
10128	LRPPRC	mRNA	-1.37036	BGIR9606_280285+++BGIR9606_280286+++BGIR9606_280287+++BGIR9606_280288+++BGIR9606_280289+++BGIR9606_280290+++BGIR9606_280291+++BGIR9606_280292+++BGIR9606_280293+++BGIR9606_280294+++BGIR9606_280295+++BGIR9606_280296+++BGIR9606_280297+++BGIR9606_280298+++URS00008B3666+++URS00008BE6AE+++NM_133259.3+++XM_006711915.2+++XM_006711916.3+++XM_011532473.1+++XM_017003117.1+++XR_002958896.1	3.43	3.46	6.3	15.75	3.445	11.025	1.98933e-05	GO:0005739///mitochondrion+++GO:0016020///membrane+++GO:0048471///perinuclear region of cytoplasm+++GO:0000794///condensed nuclear chromosome+++GO:1990904///ribonucleoprotein complex+++GO:0005874///microtubule+++GO:0005654///nucleoplasm+++GO:0005737///cytoplasm+++GO:0005640///nuclear outer membrane+++GO:0005634///nucleus+++GO:0042645///mitochondrial nucleoid+++GO:0005637///nuclear inner membrane+…	GO:0008017///microtubule binding+++GO:0048487///beta-tubulin binding+++GO:0031625///ubiquitin protein ligase binding+++GO:0005515///protein binding+++GO:0003677///DNA binding+++GO:0003723///RNA binding+++GO:0051015///actin filament binding+++GO:0003697///single-stranded DNA binding	GO:0070129///regulation of mitochondrial translation+++GO:0051028///mRNA transport+++GO:0000961///negative regulation of mitochondrial RNA catabolic process+++GO:0047497///mitochondrion transport along microtubule	04137///Mitophagy - animal+++04140///Autophagy - animal	H01354///Leigh syndrome+++H01368///Cytochrome c oxidase (COX) deficiency
168850	ZNF800	mRNA	-1.3689	BGIR9606_321718+++BGIR9606_321719+++BGIR9606_321720+++URS0000611DB3+++URS00008BBB66+++URS00008BCB43+++URS00009C075B+++URS00009C0AB8+++NM_176814.4+++XM_005250181.4+++XM_006715867.4+++XM_006715868.4+++XM_006715869.4+++XM_011515859.3	1.02	1.43	2.14	4.86	1.225	3.5	0.000303719	GO:0005634///nucleus	GO:0046872///metal ion binding+++GO:0003677///DNA binding+++GO:0000981///DNA-binding transcription factor activity, RNA polymerase II-specific+++GO:0003676///nucleic acid binding	GO:0006357///regulation of transcription by RNA polymerase II	04140///Autophagy - animal+++04137///Mitophagy - animal
84896	ATAD1	mRNA	-1.36763	BGIR9606_338247+++BGIR9606_338248+++BGIR9606_338249+++BGIR9606_338250+++BGIR9606_338251+++BGIR9606_338252+++BGIR9606_338253+++BGIR9606_338254+++BGIR9606_338255+++NR_135914.1+++NM_001321967.1+++NM_001321968.1+++NM_001321969.1+++NM_032810.3+++XM_005270252.5+++XM_011540302.1+++XM_011540303.3+++XM_017016847.2+++XM_017016848.1+++XM_017016849.1+++XM_017016850.2+++XM_017016851.2+++XM_024448242.1+++XR_00…	2.07	2.82	4.06	8.44	2.445	6.25	0.000123256	GO:0005886///plasma membrane+++GO:0005777///peroxisome+++GO:0005778///peroxisomal membrane+++GO:0030054///cell junction+++GO:0016020///membrane+++GO:0098978///glutamatergic synapse+++GO:0045211///postsynaptic membrane+++GO:0098794///postsynapse+++GO:0045202///synapse	GO:0016787///hydrolase activity+++GO:0000166///nucleotide binding+++GO:0005524///ATP binding+++GO:0016887///ATPase activity	GO:0007613///memory+++GO:0099149///regulation of postsynaptic neurotransmitter receptor internalization+++GO:0002092///positive regulation of receptor internalization+++GO:0051967///negative regulation of synaptic transmission, glutamatergic+++GO:0007612///learning	01130///Biosynthesis of antibiotics+++04140///Autophagy - animal+++00450///Selenocompound metabolism+++00230///Purine metabolism+++00261///Monobactam biosynthesis+++00920///Sulfur metabolism+++04137///Mitophagy - animal+++01120///Microbial metabolism in diverse environments+++01100///Metabolic pathways	H00761///SEMD, Pakistani type	M00176///Assimilatory sulfate reduction, sulfate => H2S	R04929///ATP:selenate adenylyltransferase ATP + Selenate <=> Diphosphate + Adenylylselenate+++R00529///ATP:sulfate adenylyltransferase ATP + Sulfate <=> Diphosphate + Adenylyl sulfate+++R00509///ATP:adenylylsulfate 3'-phosphotransferase ATP + Adenylyl sulfate <=> ADP + 3'-Phosphoadenylyl sulfate+++R04928///ATP:adenylylsulfate 3'-phosphotransferase ATP + Adenylylselenate <=> ADP + 3'-Phosphoadenyl…
6738	TROVE2	mRNA	-1.36687	BGIR9606_267861+++BGIR9606_267862+++BGIR9606_267863+++BGIR9606_267864+++BGIR9606_267865+++BGIR9606_267866+++BGIR9606_267867+++URS00008BD071+++URS0000D5886C+++NM_001042369.2+++NM_001042370.2+++NM_001173524.1+++NM_001173525.1+++NM_001331020.1+++NM_004600.5+++XM_006711495.4+++XM_006711496.3+++XM_006711497.3+++XM_011509922.2+++XM_017002180.1+++XM_017002181.2+++XM_017002182.1+++XM_017002183.1+++XM_024…	0.93	1.46	1.85	5.05	1.195	3.45	0.00115446	GO:1990904///ribonucleoprotein complex+++GO:0005737///cytoplasm+++GO:0005654///nucleoplasm+++GO:0005829///cytosol+++GO:0005634///nucleus	GO:0030620///U2 snRNA binding+++GO:0003723///RNA binding+++GO:0046872///metal ion binding	GO:0030030///cell projection organization+++GO:0007224///smoothened signaling pathway+++GO:0006383///transcription by RNA polymerase III+++GO:0002520///immune system development+++GO:0060271///cilium assembly+++GO:0009411///response to UV	05322///Systemic lupus erythematosus
84248	FYTTD1	mRNA	-1.36554	BGIR9606_288521+++BGIR9606_292930+++URS00008BFED7+++URS00009B0054+++URS00009B5FE0+++NR_027840.1+++NM_001011537.2+++NM_032288.6	2.38	3.03	4.84	11.71	2.705	8.275	0.000112767	GO:0005634///nucleus+++GO:0016607///nuclear speck+++GO:0005623///cell+++GO:0005654///nucleoplasm	GO:0003729///mRNA binding+++GO:0005515///protein binding+++GO:0003723///RNA binding	GO:0051028///mRNA transport+++GO:0006406///mRNA export from nucleus	04137///Mitophagy - animal+++04140///Autophagy - animal
55832	CAND1	mRNA	-1.36411	BGIR9606_347393+++BGIR9606_347394+++BGIR9606_347395+++BGIR9606_347396+++NM_001329674.1+++NM_001329675.1+++NM_001329676.1+++NM_018448.4	4.24	4.06	7.14	18.39	4.15	12.765	1.7585e-05	GO:0000151///ubiquitin ligase complex+++GO:1904813///ficolin-1-rich granule lumen+++GO:0005829///cytosol+++GO:0005576///extracellular region+++GO:0005737///cytoplasm+++GO:0005654///nucleoplasm+++GO:0031461///cullin-RING ubiquitin ligase complex+++GO:0034774///secretory granule lumen+++GO:0070062///extracellular exosome+++GO:0005634///nucleus+++GO:0005794///Golgi apparatus+++GO:0016020///membrane	GO:0005515///protein binding+++GO:0017025///TBP-class protein binding	GO:0016567///protein ubiquitination+++GO:0045893///positive regulation of transcription, DNA-templated+++GO:0043687///post-translational protein modification+++GO:0045899///positive regulation of RNA polymerase II transcriptional preinitiation complex assembly+++GO:0043312///neutrophil degranulation+++GO:0043086///negative regulation of catalytic activity+++GO:0010265///SCF complex assembly+++GO:…
23167	EFR3A	mRNA	-1.36339	BGIR9606_324923+++BGIR9606_324924+++BGIR9606_324925+++BGIR9606_324926+++BGIR9606_324927+++BGIR9606_324928+++URS00008B650D+++URS00008B9261+++URS0000D5C490+++NR_136615.1+++NR_136616.1+++NM_001323553.1+++NM_001323554.1+++NM_001323555.1+++NM_001323556.1+++NM_001323557.1+++NM_001323558.1+++NM_015137.5+++XR_002956625.1	1.65	1.58	2.89	7.52	1.615	5.205	0.000141924	GO:0005737///cytoplasm+++GO:0016020///membrane+++GO:0005829///cytosol+++GO:0005886///plasma membrane		GO:0046854///phosphatidylinositol phosphorylation+++GO:0072659///protein localization to plasma membrane
4289	MKLN1	mRNA	-1.36337	BGIR9606_318026+++BGIR9606_318027+++BGIR9606_318028+++BGIR9606_318029+++BGIR9606_318030+++BGIR9606_318031+++BGIR9606_318032+++BGIR9606_318033+++BGIR9606_318034+++BGIR9606_318035+++BGIR9606_318036+++BGIR9606_318037+++BGIR9606_318039+++BGIR9606_318040+++BGIR9606_318041+++BGIR9606_318042+++BGIR9606_318043+++BGIR9606_318044+++BGIR9606_318045+++BGIR9606_318046+++BGIR9606_318047+++BGIR9606_318048+++BGI…	1.62	1.4	2.86	5.24	1.51	4.05	8.93707e-05	GO:0005938///cell cortex+++GO:0030054///cell junction+++GO:0001726///ruffle+++GO:0005829///cytosol+++GO:0005634///nucleus+++GO:0042995///cell projection+++GO:0045202///synapse+++GO:0000151///ubiquitin ligase complex+++GO:0005654///nucleoplasm+++GO:0005737///cytoplasm	GO:0042802///identical protein binding+++GO:0042803///protein homodimerization activity	GO:0007165///signal transduction+++GO:0007160///cell-matrix adhesion+++GO:0008360///regulation of cell shape+++GO:0031532///actin cytoskeleton reorganization+++GO:0002090///regulation of receptor internalization	04137///Mitophagy - animal+++04140///Autophagy - animal
84640	USP38	mRNA	-1.36102	BGIR9606_295825+++BGIR9606_295826+++BGIR9606_295827+++BGIR9606_295828+++BGIR9606_295829+++BGIR9606_295830+++BGIR9606_295831+++BGIR9606_295832+++BGIR9606_295833+++NM_001290325.1+++NM_001290326.1+++NM_032557.6+++XM_011532360.3	1.17	1	1.54	4.55	1.085	3.045	0.000903457		GO:0008234///cysteine-type peptidase activity+++GO:0036459///thiol-dependent ubiquitinyl hydrolase activity+++GO:0008233///peptidase activity+++GO:0004197///cysteine-type endopeptidase activity+++GO:0004843///thiol-dependent ubiquitin-specific protease activity+++GO:0016787///hydrolase activity	GO:0016579///protein deubiquitination+++GO:0006511///ubiquitin-dependent protein catabolic process+++GO:0006508///proteolysis
57205	ATP10D	mRNA	-1.35878	BGIR9606_294088+++BGIR9606_294089+++BGIR9606_294090+++BGIR9606_294091+++BGIR9606_294092+++BGIR9606_294093+++BGIR9606_294094+++BGIR9606_294095+++BGIR9606_294096+++BGIR9606_294097+++BGIR9606_294098+++BGIR9606_294100+++URS00008B5157+++URS00009C18C6+++URS00009C5F22+++NM_020453.3+++XM_005248119.4+++XM_005248120.4+++XM_011513722.2+++XM_017008472.1+++XR_001741295.1+++XR_925154.2	0.6	0.59	1.15	2.45	0.595	1.8	0.00203037	GO:0005654///nucleoplasm+++GO:0016020///membrane+++GO:0005789///endoplasmic reticulum membrane+++GO:0005886///plasma membrane+++GO:0005783///endoplasmic reticulum+++GO:0016021///integral component of membrane	GO:0000166///nucleotide binding+++GO:0005524///ATP binding+++GO:0046872///metal ion binding+++GO:0005515///protein binding+++GO:0004012///phospholipid-translocating ATPase activity+++GO:0000287///magnesium ion binding	GO:0006812///cation transport+++GO:0045332///phospholipid translocation+++GO:0006869///lipid transport+++GO:0015914///phospholipid transport+++GO:0034220///ion transmembrane transport		H00624///Familial cholestasis
988	CDC5L	mRNA	-1.35844	BGIR9606_309655+++BGIR9606_309656+++BGIR9606_309657+++BGIR9606_309658+++BGIR9606_309659+++BGIR9606_312796+++URS00008B66D9+++URS0000D59155+++URS0000D59FEB+++URS0000D5B55C+++URS0000D5C1D3+++URS0000D5CE01+++NM_001253.3	1.01	1.01	1.72	4.44	1.01	3.08	0.00057667	GO:0016020///membrane+++GO:0000974///Prp19 complex+++GO:0005654///nucleoplasm+++GO:0005737///cytoplasm+++GO:0005634///nucleus+++GO:0005681///spliceosomal complex+++GO:0048471///perinuclear region of cytoplasm+++GO:0005662///DNA replication factor A complex+++GO:0071007///U2-type catalytic step 2 spliceosome+++GO:0016607///nuclear speck+++GO:0032993///protein-DNA complex+++GO:0071013///catalytic s…	GO:0001222///transcription corepressor binding+++GO:0008157///protein phosphatase 1 binding+++GO:0000977///RNA polymerase II regulatory region sequence-specific DNA binding+++GO:0003723///RNA binding+++GO:0043522///leucine zipper domain binding+++GO:0001228///DNA-binding transcription activator activity, RNA polymerase II-specific+++GO:0000981///DNA-binding transcription factor activity, RNA poly…	GO:0000278///mitotic cell cycle+++GO:0000398///mRNA splicing, via spliceosome+++GO:0044344///cellular response to fibroblast growth factor stimulus+++GO:0008380///RNA splicing+++GO:0006974///cellular response to DNA damage stimulus+++GO:1904568///cellular response to wortmannin+++GO:0072422///signal transduction involved in DNA damage checkpoint+++GO:0007049///cell cycle+++GO:0071352///cellular r…	03040///Spliceosome		M00355///Spliceosome, 35S U5-snRNP+++M00353///Spliceosome, Prp19/CDC5L complex
5108	PCM1	mRNA	-1.35818	BGIR9606_322823+++BGIR9606_322824+++BGIR9606_322825+++BGIR9606_322826+++BGIR9606_322827+++BGIR9606_322828+++BGIR9606_322829+++BGIR9606_322830+++URS00008BA27B+++URS00009AEF20+++URS0000D5D7C1+++NR_148032.1+++NM_001315507.1+++NM_001315508.1+++NM_001352632.1+++NM_001352633.1+++NM_001352634.1+++NM_001352635.1+++NM_001352636.1+++NM_001352637.1+++NM_001352638.1+++NM_001352639.1+++NM_001352640.1+++NM_001…	0.79	0.56	1.3	2.88	0.675	2.09	0.000684025	GO:0005814///centriole+++GO:0016020///membrane+++GO:0000242///pericentriolar material+++GO:0045177///apical part of cell+++GO:0035869///ciliary transition zone+++GO:0036064///ciliary basal body+++GO:0005829///cytosol+++GO:0005813///centrosome+++GO:0005737///cytoplasm+++GO:0032991///protein-containing complex+++GO:0031965///nuclear membrane+++GO:0034451///centriolar satellite	GO:0042802///identical protein binding	GO:0097711///ciliary basal body-plasma membrane docking+++GO:1905515///non-motile cilium assembly+++GO:0050768///negative regulation of neurogenesis+++GO:0090316///positive regulation of intracellular protein transport+++GO:0060271///cilium assembly+++GO:0010389///regulation of G2/M transition of mitotic cell cycle+++GO:0031122///cytoplasmic microtubule organization+++GO:0022027///interkinetic nu…
116064	LRRC58	mRNA	-1.35303	BGIR9606_291008+++BGIR9606_291009+++BGIR9606_291010+++BGIR9606_291011+++BGIR9606_291012+++BGIR9606_291013+++URS00008BF8C1+++NM_001099678.1	1.11	1.08	1.68	5.01	1.095	3.345	0.000648185				04137///Mitophagy - animal+++04140///Autophagy - animal
9411	ARHGAP29	mRNA	-1.35102	BGIR9606_265843+++BGIR9606_271678+++BGIR9606_271679+++BGIR9606_271680+++BGIR9606_271681+++BGIR9606_271682+++BGIR9606_271683+++BGIR9606_271684+++BGIR9606_271685+++BGIR9606_271686+++BGIR9606_271687+++BGIR9606_271688+++BGIR9606_271689+++BGIR9606_271690+++BGIR9606_271691+++URS00008C009A+++URS00009AF792+++URS00009BC733+++URS00009C055C+++NM_001328664.1+++NM_001328665.1+++NM_001328666.1+++NM_001328667.1…	0.77	0.79	1.3	3.56	0.78	2.43	0.00235545	GO:0005737///cytoplasm+++GO:0032991///protein-containing complex+++GO:0005829///cytosol	GO:0046872///metal ion binding+++GO:0005096///GTPase activator activity+++GO:0030165///PDZ domain binding	GO:0007165///signal transduction+++GO:0035556///intracellular signal transduction+++GO:0007266///Rho protein signal transduction+++GO:0043547///positive regulation of GTPase activity+++GO:0051056///regulation of small GTPase mediated signal transduction
5286	PIK3C2A	mRNA	-1.35067	BGIR9606_339895+++BGIR9606_339896+++BGIR9606_339897+++BGIR9606_343142+++BGIR9606_343143+++BGIR9606_343144+++BGIR9606_343145+++BGIR9606_343146+++BGIR9606_343147+++BGIR9606_343148+++BGIR9606_343149+++BGIR9606_343150+++BGIR9606_343151+++BGIR9606_343152+++BGIR9606_343153+++BGIR9606_343157+++URS00008B2C77+++URS00008BCA3A+++URS00008C1F1C+++URS00009C093A+++URS00009C29AD+++URS0000D57D05+++NM_001321378.1+…	0.76	0.75	1.23	3.22	0.755	2.225	0.0010478	GO:0031410///cytoplasmic vesicle+++GO:0031982///vesicle+++GO:0016020///membrane+++GO:0005829///cytosol+++GO:0070062///extracellular exosome+++GO:0005942///phosphatidylinositol 3-kinase complex+++GO:0030136///clathrin-coated vesicle+++GO:0005886///plasma membrane+++GO:0005737///cytoplasm+++GO:0005794///Golgi apparatus+++GO:0005634///nucleus	GO:0035091///phosphatidylinositol binding+++GO:0035005///1-phosphatidylinositol-4-phosphate 3-kinase activity+++GO:0016301///kinase activity+++GO:0035004///phosphatidylinositol 3-kinase activity+++GO:0005524///ATP binding+++GO:0016740///transferase activity+++GO:0000166///nucleotide binding+++GO:0016303///1-phosphatidylinositol-3-kinase activity	GO:0006887///exocytosis+++GO:0090050///positive regulation of cell migration involved in sprouting angiogenesis+++GO:0007173///epidermal growth factor receptor signaling pathway+++GO:0016477///cell migration+++GO:0006897///endocytosis+++GO:0008286///insulin receptor signaling pathway+++GO:0016310///phosphorylation+++GO:0006661///phosphatidylinositol biosynthetic process+++GO:0048008///platelet-de…	04070///Phosphatidylinositol signaling system+++01100///Metabolic pathways+++00562///Inositol phosphate metabolism			R05795///ATP:1-phosphatidyl-1D-myo-inositol-4-phosphate 3-phosphotransferase ATP + 1-Phosphatidyl-1D-myo-inositol 4-phosphate <=> ADP + 1-Phosphatidyl-1D-myo-inositol 3,4-bisphosphate+++R03362///ATP:1-phosphatidyl-1D-myo-inositol 3-phosphotransferase ATP + 1-Phosphatidyl-D-myo-inositol <=> ADP + 1-Phosphatidyl-1D-myo-inositol 3-phosphate
6654	SOS1	mRNA	-1.35018	BGIR9606_280165+++BGIR9606_280166+++BGIR9606_280167+++BGIR9606_280168+++BGIR9606_280169+++BGIR9606_280170+++BGIR9606_280171+++BGIR9606_280172+++URS000015B6EC+++URS0000315D76+++URS00008B5666+++URS00008B63D2+++URS00009B1F74+++URS00009C2526+++NM_005633.3+++XM_005264515.4+++XM_011533062.2+++XM_011533064.2	0.61	0.53	0.99	2.31	0.57	1.65	0.00157884	GO:0005829///cytosol+++GO:0005576///extracellular region+++GO:0016020///membrane+++GO:0005737///cytoplasm+++GO:0005886///plasma membrane+++GO:0005615///extracellular space+++GO:0000786///nucleosome+++GO:0014069///postsynaptic density+++GO:0031093///platelet alpha granule lumen+++GO:0043025///neuronal cell body	GO:0008083///growth factor activity+++GO:0004252///serine-type endopeptidase activity+++GO:0005089///Rho guanyl-nucleotide exchange factor activity+++GO:0004713///protein tyrosine kinase activity+++GO:0017124///SH3 domain binding+++GO:0046934///phosphatidylinositol-4,5-bisphosphate 3-kinase activity+++GO:0003677///DNA binding+++GO:0046982///protein heterodimerization activity+++GO:0042802///ident…	GO:2000573///positive regulation of DNA biosynthetic process+++GO:0061384///heart trabecula morphogenesis+++GO:0001837///epithelial to mesenchymal transition+++GO:0035729///cellular response to hepatocyte growth factor stimulus+++GO:0030212///hyaluronan metabolic process+++GO:0042129///regulation of T cell proliferation+++GO:0050731///positive regulation of peptidyl-tyrosine phosphorylation+++GO:…	04650///Natural killer cell mediated cytotoxicity+++04150///mTOR signaling pathway+++05231///Choline metabolism in cancer+++04320///Dorso-ventral axis formation+++04012///ErbB signaling pathway+++04915///Estrogen signaling pathway+++04810///Regulation of actin cytoskeleton+++01522///Endocrine resistance+++05200///Pathways in cancer+++01521///EGFR tyrosine kinase inhibitor resistance+++04714///The…	H01738///Noonan syndrome+++H00523///Noonan syndrome and related disorders+++H01250///Hereditary gingival fibromatosis (HGF)
55660	PRPF40A	mRNA	-1.34883	BGIR9606_282439+++BGIR9606_282440+++BGIR9606_282441+++BGIR9606_282442+++BGIR9606_282443+++BGIR9606_282444+++BGIR9606_282445+++BGIR9606_282446+++BGIR9606_282447+++BGIR9606_282448+++BGIR9606_282449+++BGIR9606_282450+++BGIR9606_282451+++BGIR9606_282452+++BGIR9606_282453+++BGIR9606_282454+++BGIR9606_282455+++BGIR9606_282456+++URS00008B6067+++URS00009AF0CF+++NM_001354431.1+++NM_001354432.1+++NM_017892…	4.01	5.04	7.86	20.48	4.525	14.17	2.78049e-05	GO:0016020///membrane+++GO:0071004///U2-type prespliceosome+++GO:0005654///nucleoplasm+++GO:0005634///nucleus+++GO:0005685///U1 snRNP+++GO:0016607///nuclear speck+++GO:0016363///nuclear matrix+++GO:0005829///cytosol	GO:0005515///protein binding+++GO:0003723///RNA binding	GO:0007049///cell cycle+++GO:0051301///cell division+++GO:0000398///mRNA splicing, via spliceosome+++GO:0016477///cell migration+++GO:0045292///mRNA cis splicing, via spliceosome+++GO:0007010///cytoskeleton organization+++GO:0008380///RNA splicing+++GO:0008360///regulation of cell shape+++GO:0006397///mRNA processing+++GO:0032465///regulation of cytokinesis	03040///Spliceosome
9874	TLK1	mRNA	-1.34875	BGIR9606_277710+++BGIR9606_277711+++BGIR9606_277712+++BGIR9606_282839+++BGIR9606_282840+++BGIR9606_282841+++BGIR9606_282842+++BGIR9606_282843+++BGIR9606_282844+++BGIR9606_282845+++BGIR9606_282846+++BGIR9606_282847+++BGIR9606_282848+++BGIR9606_282849+++BGIR9606_282850+++BGIR9606_282851+++BGIR9606_282852+++BGIR9606_282853+++BGIR9606_282854+++BGIR9606_282855+++BGIR9606_282856+++BGIR9606_282857+++BGI…	1.25	1.62	2.73	6.38	1.435	4.555	0.000512276	GO:0005634///nucleus	GO:0005515///protein binding+++GO:0000166///nucleotide binding+++GO:0016301///kinase activity+++GO:0016740///transferase activity+++GO:0005524///ATP binding+++GO:0004672///protein kinase activity+++GO:0004674///protein serine/threonine kinase activity	GO:0006468///protein phosphorylation+++GO:0006974///cellular response to DNA damage stimulus+++GO:0016310///phosphorylation+++GO:0035556///intracellular signal transduction+++GO:0006325///chromatin organization+++GO:0001672///regulation of chromatin assembly or disassembly+++GO:0007049///cell cycle+++GO:0006886///intracellular protein transport	04140///Autophagy - animal+++04137///Mitophagy - animal
23304	UBR2	mRNA	-1.34875	BGIR9606_309526+++BGIR9606_309527+++BGIR9606_309528+++NM_001184801.1+++NM_015255.2+++XM_005248965.4+++XM_005248966.3+++XM_011514438.2+++XM_011514439.1+++XM_011514440.1+++XM_011514441.2+++XM_017010594.1+++XM_017010595.1+++XM_017010596.1+++XM_017010597.1+++XR_001743284.2+++XR_001743285.1	0.91	0.81	1.65	3.68	0.86	2.665	0.000560885	GO:0005829///cytosol+++GO:0005737///cytoplasm+++GO:0000151///ubiquitin ligase complex+++GO:0000785///chromatin+++GO:0005634///nucleus	GO:0004842///ubiquitin-protein transferase activity+++GO:0016740///transferase activity+++GO:0070728///leucine binding+++GO:0005515///protein binding+++GO:0046872///metal ion binding+++GO:0008270///zinc ion binding+++GO:0061630///ubiquitin protein ligase activity	GO:0071596///ubiquitin-dependent protein catabolic process via the N-end rule pathway+++GO:0000209///protein polyubiquitination+++GO:0007140///male meiotic nuclear division+++GO:0007283///spermatogenesis+++GO:0007141///male meiosis I+++GO:0006342///chromatin silencing+++GO:0030163///protein catabolic process+++GO:0006511///ubiquitin-dependent protein catabolic process+++GO:0007131///reciprocal me…
55206	SBNO1	mRNA	-1.3484	BGIR9606_352050+++BGIR9606_352051+++URS0000154A57+++URS00008B3C8D+++NM_001167856.2+++NM_018183.4	0.64	0.56	1.14	2.49	0.6	1.815	0.000238961	GO:0005634///nucleus+++GO:0005575///cellular_component	GO:0003674///molecular_function	GO:0006355///regulation of transcription, DNA-templated+++GO:0008150///biological_process	04140///Autophagy - animal+++04137///Mitophagy - animal	H00480///Non-syndromic X-linked mental retardation+++H01852///Postaxial polydactyly+++H00513///Transient neonatal diabetes mellitus (TNDM)
201595	STT3B	mRNA	-1.34665	BGIR9606_284943+++BGIR9606_284944+++BGIR9606_284945+++BGIR9606_284946+++BGIR9606_284947+++BGIR9606_284948+++BGIR9606_284949+++BGIR9606_284950+++BGIR9606_284952+++BGIR9606_284953+++URS00008B4856+++NM_178862.2+++XM_011533465.1+++XM_017005857.2+++XM_017005858.1+++XM_017005859.2	6.63	8.57	15	30.94	7.6	22.97	1.31807e-06	GO:0016020///membrane+++GO:0005789///endoplasmic reticulum membrane+++GO:0034998///oligosaccharyltransferase I complex+++GO:0005783///endoplasmic reticulum+++GO:0032991///protein-containing complex+++GO:0016021///integral component of membrane+++GO:0008250///oligosaccharyltransferase complex	GO:0004576///oligosaccharyl transferase activity+++GO:0016757///transferase activity, transferring glycosyl groups+++GO:0016740///transferase activity+++GO:0046872///metal ion binding+++GO:0004579///dolichyl-diphosphooligosaccharide-protein glycotransferase activity	GO:0006516///glycoprotein catabolic process+++GO:0006486///protein glycosylation+++GO:0030433///ubiquitin-dependent ERAD pathway+++GO:0006986///response to unfolded protein+++GO:0043686///co-translational protein modification+++GO:0043687///post-translational protein modification+++GO:0018279///protein N-linked glycosylation via asparagine	00513///Various types of N-glycan biosynthesis+++00510///N-Glycan biosynthesis+++01100///Metabolic pathways+++04141///Protein processing in endoplasmic reticulum	H00118///Congenital disorders of glycosylation (CDG) type I	M00072///N-glycosylation by oligosaccharyltransferase	R04216///dolichyl-diphosphooligosaccharide:protein-L-asparagine oligopolysaccharidotransferase Dolichyl diphosphooligosaccharide + Protein asparagine <=> Dolichyl diphosphate + Glycoprotein with the oligosaccharide chain attached by N-glycosyl linkage to protein L-asparagine+++R05976///Protein asparagine + G00008 <=> Dolichyl diphosphate + G00009
221079	ARL5B	mRNA	-1.34559	BGIR9606_334083+++URS00008BCB23+++NM_178815.4+++XM_005252400.1+++XM_005252401.4	0.64	1.05	1.58	3.48	0.845	2.53	0.000619408	GO:0005802///trans-Golgi network+++GO:0005737///cytoplasm	GO:0000166///nucleotide binding+++GO:0005525///GTP binding	GO:0016192///vesicle-mediated transport+++GO:1903292///protein localization to Golgi membrane+++GO:0006886///intracellular protein transport	04137///Mitophagy - animal+++04140///Autophagy - animal
79009	DDX50	mRNA	-1.34521	BGIR9606_334901+++BGIR9606_334902+++BGIR9606_334905+++BGIR9606_337861+++URS0000D5BDB3+++URS0000D5CA03+++NM_024045.1+++XM_005270148.2+++XM_011540144.2+++XM_017016626.1+++XM_017016627.1+++XM_017016628.1+++XM_017016630.1+++XM_024448162.1	1.89	2.59	4.08	9.72	2.24	6.9	0.000591839	GO:0005634///nucleus+++GO:0016020///membrane+++GO:0005730///nucleolus+++GO:0005886///plasma membrane	GO:0004386///helicase activity+++GO:0003723///RNA binding+++GO:0000166///nucleotide binding+++GO:0016787///hydrolase activity+++GO:0003676///nucleic acid binding+++GO:0005524///ATP binding	GO:1904120///positive regulation of otic vesicle morphogenesis+++GO:0007049///cell cycle+++GO:0010971///positive regulation of G2/M transition of mitotic cell cycle+++GO:1904031///positive regulation of cyclin-dependent protein kinase activity+++GO:0008284///positive regulation of cell proliferation+++GO:0010468///regulation of gene expression+++GO:0010800///positive regulation of peptidyl-threon…	01110///Biosynthesis of secondary metabolites
55320	MIS18BP1	mRNA	-1.3434	BGIR9606_356167+++BGIR9606_358373+++BGIR9606_358374+++BGIR9606_358375+++BGIR9606_358376+++BGIR9606_358377+++BGIR9606_358378+++BGIR9606_358379+++BGIR9606_358380+++BGIR9606_358381+++BGIR9606_358382+++BGIR9606_358383+++URS0000D57505+++NM_018353.4+++XM_005267833.5+++XM_011536923.1+++XM_017021425.1+++XR_001750406.2+++XR_002957559.1	0.94	1.47	1.79	5.22	1.205	3.505	0.00285555	GO:0000778///condensed nuclear chromosome kinetochore+++GO:0005654///nucleoplasm+++GO:0000775///chromosome, centromeric region+++GO:0005634///nucleus+++GO:0005694///chromosome	GO:0005515///protein binding+++GO:0003677///DNA binding+++GO:0000981///DNA-binding transcription factor activity, RNA polymerase II-specific	GO:0051301///cell division+++GO:0006357///regulation of transcription by RNA polymerase II+++GO:0034080///CENP-A containing nucleosome assembly+++GO:0007049///cell cycle	04137///Mitophagy - animal+++04140///Autophagy - animal	H00513///Transient neonatal diabetes mellitus (TNDM)+++H00480///Non-syndromic X-linked mental retardation+++H01852///Postaxial polydactyly
55704	CCDC88A	mRNA	-1.34242	BGIR9606_275590+++BGIR9606_275591+++BGIR9606_275593+++BGIR9606_275594+++BGIR9606_280423+++BGIR9606_280429+++BGIR9606_280430+++BGIR9606_280431+++BGIR9606_280432+++BGIR9606_280433+++BGIR9606_280434+++BGIR9606_280435+++BGIR9606_280436+++BGIR9606_280437+++BGIR9606_280438+++URS0000141403+++URS000030E00C+++URS000048221E+++URS00005D4849+++URS00007870C7+++URS00008116E6+++URS00008117AD+++URS00008118E3+++U…	0.49	0.54	0.87	2.18	0.515	1.525	0.00155953	GO:0031410///cytoplasmic vesicle+++GO:0005813///centrosome+++GO:0005737///cytoplasm+++GO:0031252///cell leading edge+++GO:0005783///endoplasmic reticulum+++GO:0005814///centriole+++GO:0036064///ciliary basal body+++GO:0030027///lamellipodium+++GO:0005829///cytosol+++GO:0042995///cell projection+++GO:0005886///plasma membrane+++GO:0005856///cytoskeleton+++GO:0016020///membrane+++GO:0005794///Golgi…	GO:0035091///phosphatidylinositol binding+++GO:0003779///actin binding+++GO:0008017///microtubule binding+++GO:0051959///dynein light intermediate chain binding+++GO:0043422///protein kinase B binding+++GO:0042803///protein homodimerization activity	GO:0006275///regulation of DNA replication+++GO:0030705///cytoskeleton-dependent intracellular transport+++GO:0001932///regulation of protein phosphorylation+++GO:0042127///regulation of cell proliferation+++GO:0032148///activation of protein kinase B activity+++GO:0031929///TOR signaling+++GO:0031122///cytoplasmic microtubule organization+++GO:0016477///cell migration+++GO:0061024///membrane org…	04137///Mitophagy - animal+++04140///Autophagy - animal
8826	IQGAP1	mRNA	-1.34212	BGIR9606_361578+++BGIR9606_361579+++BGIR9606_361580+++BGIR9606_361581+++BGIR9606_361582+++BGIR9606_361583+++BGIR9606_363672+++URS00001DA6BD+++URS00008B5FD3+++NM_003870.3+++XR_001751409.2	3.72	2.9	6.86	13.13	3.31	9.995	2.30546e-06	GO:0030426///growth cone+++GO:0030667///secretory granule membrane+++GO:0005925///focal adhesion+++GO:0043005///neuron projection+++GO:0032991///protein-containing complex+++GO:0001726///ruffle+++GO:0031234///extrinsic component of cytoplasmic side of plasma membrane+++GO:0015630///microtubule cytoskeleton+++GO:0031252///cell leading edge+++GO:0036464///cytoplasmic ribonucleoprotein granule+++GO:…	GO:0048365///Rac GTPase binding+++GO:0005516///calmodulin binding+++GO:0051019///mitogen-activated protein kinase binding+++GO:0043539///protein serine/threonine kinase activator activity+++GO:0005515///protein binding+++GO:0005095///GTPase inhibitor activity+++GO:0044877///protein-containing complex binding+++GO:0044548///S100 protein binding+++GO:0017048///Rho GTPase binding+++GO:0019904///prot…	GO:0007173///epidermal growth factor receptor signaling pathway+++GO:1900086///positive regulation of peptidyl-tyrosine autophosphorylation+++GO:0034260///negative regulation of GTPase activity+++GO:0043547///positive regulation of GTPase activity+++GO:0045860///positive regulation of protein kinase activity+++GO:1903829///positive regulation of cellular protein localization+++GO:1904754///positi…	04810///Regulation of actin cytoskeleton+++05205///Proteoglycans in cancer+++04520///Adherens junction
23607	CD2AP	mRNA	-1.34186	BGIR9606_309699+++BGIR9606_309700+++BGIR9606_309701+++BGIR9606_309702+++BGIR9606_309703+++BGIR9606_309704+++BGIR9606_309705+++BGIR9606_309706+++BGIR9606_309707+++BGIR9606_309708+++BGIR9606_309709+++BGIR9606_309710+++BGIR9606_309711+++BGIR9606_309712+++BGIR9606_309713+++BGIR9606_309714+++BGIR9606_309715+++BGIR9606_309716+++BGIR9606_309717+++BGIR9606_312863+++BGIR9606_312864+++URS00008B61A5+++URS00…	1.21	0.97	2.01	4.55	1.09	3.28	0.000754679	GO:0005886///plasma membrane+++GO:0005737///cytoplasm+++GO:0015629///actin cytoskeleton+++GO:0005911///cell-cell junction+++GO:0032991///protein-containing complex+++GO:0031252///cell leading edge+++GO:0030054///cell junction+++GO:0030139///endocytic vesicle+++GO:0070062///extracellular exosome+++GO:0001726///ruffle+++GO:0005856///cytoskeleton+++GO:0042995///cell projection+++GO:0048471///perinuc…	GO:0044877///protein-containing complex binding+++GO:0005515///protein binding+++GO:0017124///SH3 domain binding+++GO:0045296///cadherin binding+++GO:0005172///vascular endothelial growth factor receptor binding+++GO:0008022///protein C-terminus binding+++GO:0005200///structural constituent of cytoskeleton+++GO:0008013///beta-catenin binding	GO:0016477///cell migration+++GO:1900182///positive regulation of protein localization to nucleus+++GO:0051301///cell division+++GO:0007165///signal transduction+++GO:0007049///cell cycle+++GO:0048259///regulation of receptor-mediated endocytosis+++GO:2000249///regulation of actin cytoskeleton reorganization+++GO:0007015///actin filament organization+++GO:0016050///vesicle organization+++GO:00510…	05100///Bacterial invasion of epithelial cells	H00626///Focal segmental glomerulosclerosis
4233	MET	mRNA	-1.34136	BGIR9606_317675+++BGIR9606_317676+++BGIR9606_317677+++BGIR9606_317678+++BGIR9606_317679+++BGIR9606_317680+++BGIR9606_321637+++BGIR9606_321638+++URS00008BFD1D+++URS0000D5BEBF+++NM_000245.3+++NM_001127500.2+++NM_001324401.1+++NM_001324402.1+++XM_006715990.2+++XM_011516223.1+++XR_001744772.1	1.39	1.2	2.37	5.24	1.295	3.805	0.000171984	GO:0005622///intracellular+++GO:1990904///ribonucleoprotein complex+++GO:0009986///cell surface+++GO:0005730///nucleolus+++GO:0010494///cytoplasmic stress granule+++GO:0005576///extracellular region+++GO:0005886///plasma membrane+++GO:0009925///basal plasma membrane+++GO:0016021///integral component of membrane+++GO:0005887///integral component of plasma membrane+++GO:0005737///cytoplasm	GO:0003697///single-stranded DNA binding+++GO:0005524///ATP binding+++GO:0005008///hepatocyte growth factor-activated receptor activity+++GO:0000166///nucleotide binding+++GO:0046872///metal ion binding+++GO:0005088///Ras guanyl-nucleotide exchange factor activity+++GO:0046934///phosphatidylinositol-4,5-bisphosphate 3-kinase activity+++GO:0009036///type II site-specific deoxyribonuclease activity…	GO:0061436///establishment of skin barrier+++GO:0050918///positive chemotaxis+++GO:0007169///transmembrane receptor protein tyrosine kinase signaling pathway+++GO:0048754///branching morphogenesis of an epithelial tube+++GO:1901299///negative regulation of hydrogen peroxide-mediated programmed cell death+++GO:0051897///positive regulation of protein kinase B signaling+++GO:0045944///positive regu…	05211///Renal cell carcinoma+++01521///EGFR tyrosine kinase inhibitor resistance+++05120///Epithelial cell signaling in Helicobacter pylori infection+++05202///Transcriptional misregulation in cancer+++05206///MicroRNAs in cancer+++04510///Focal adhesion+++04151///PI3K-Akt signaling pathway+++05100///Bacterial invasion of epithelial cells+++04010///MAPK signaling pathway+++05218///Melanoma+++0520…	H00018///Gastric cancer+++H01985///Desmoplastic small round cell tumor+++H00046///Cholangiocarcinoma+++H00021///Renal cell carcinoma+++H00048///Hepatocellular carcinoma
3895	KTN1	mRNA	-1.34129	BGIR9606_356335+++BGIR9606_356336+++BGIR9606_356337+++BGIR9606_356338+++BGIR9606_356339+++BGIR9606_356340+++BGIR9606_356341+++BGIR9606_356342+++URS00008BAFB7+++URS00008BB4E5+++URS00009BCF13+++NR_073128.1+++NR_073129.1+++NM_001079521.1+++NM_001079522.1+++NM_001271014.1+++NM_004986.3+++XM_006720138.2+++XM_006720139.3+++XM_006720140.4+++XM_006720141.3+++XM_011536751.3+++XM_011536752.2+++XM_011536753…	3.01	2.74	5.87	11.41	2.875	8.64	9.05631e-06	GO:0005887///integral component of plasma membrane+++GO:0005783///endoplasmic reticulum+++GO:0005788///endoplasmic reticulum lumen+++GO:0016020///membrane+++GO:0005789///endoplasmic reticulum membrane+++GO:0030176///integral component of endoplasmic reticulum membrane+++GO:0016021///integral component of membrane	GO:0003723///RNA binding+++GO:0005515///protein binding+++GO:0045296///cadherin binding+++GO:0019894///kinesin binding	GO:0007018///microtubule-based movement+++GO:0015031///protein transport+++GO:0043687///post-translational protein modification+++GO:0044267///cellular protein metabolic process
51633	OTUD6B	mRNA	-1.34117	NM_001286745.1+++NM_016023.3+++XM_011517129.2	1.69	2.82	4.27	9.14	2.255	6.705	0.000361152	GO:0016281///eukaryotic translation initiation factor 4F complex	GO:0036459///thiol-dependent ubiquitinyl hydrolase activity+++GO:0008233///peptidase activity+++GO:0008234///cysteine-type peptidase activity+++GO:0016787///hydrolase activity	GO:0008283///cell proliferation+++GO:0017148///negative regulation of translation+++GO:0043248///proteasome assembly+++GO:0016579///protein deubiquitination+++GO:0006508///proteolysis+++GO:0045727///positive regulation of translation
9631	NUP155	mRNA	-1.3408	BGIR9606_301348+++BGIR9606_305263+++URS00008BDA76+++NM_001278312.1+++NM_004298.3+++NM_153485.2+++XM_011514165.3+++XR_001742368.2+++XR_001742369.2	1.62	1.49	2.64	6.87	1.555	4.755	0.000569712	GO:0016020///membrane+++GO:0005634///nucleus+++GO:0005635///nuclear envelope+++GO:0005643///nuclear pore+++GO:0031965///nuclear membrane+++GO:0044611///nuclear pore inner ring	GO:0005515///protein binding+++GO:0005215///transporter activity+++GO:0017056///structural constituent of nuclear pore	GO:0006606///protein import into nucleus+++GO:0015031///protein transport+++GO:0016032///viral process+++GO:0086014///atrial cardiac muscle cell action potential+++GO:0006406///mRNA export from nucleus+++GO:0006998///nuclear envelope organization+++GO:0000972///transcription-dependent tethering of RNA polymerase II gene DNA at nuclear periphery+++GO:0036228///protein localization to nuclear inner…	03013///RNA transport	H00731///Atrial fibrillation	M00427///Nuclear pore complex
8476	CDC42BPA	mRNA	-1.34045	BGIR9606_268635+++BGIR9606_268636+++BGIR9606_268637+++BGIR9606_274346+++BGIR9606_274347+++BGIR9606_274348+++BGIR9606_274349+++BGIR9606_274350+++BGIR9606_274351+++BGIR9606_274352+++BGIR9606_274353+++BGIR9606_274354+++BGIR9606_274355+++BGIR9606_274356+++BGIR9606_274357+++BGIR9606_274358+++BGIR9606_274359+++BGIR9606_274360+++BGIR9606_274361+++BGIR9606_274362+++URS00000EF292+++URS00003BAE6A+++URS0000…	0.49	0.41	0.72	1.95	0.45	1.335	0.00256478	GO:0005911///cell-cell junction+++GO:0042995///cell projection+++GO:0030027///lamellipodium+++GO:0070062///extracellular exosome+++GO:0042641///actomyosin+++GO:0031252///cell leading edge+++GO:0005737///cytoplasm	GO:0005524///ATP binding+++GO:0042802///identical protein binding+++GO:0016301///kinase activity+++GO:0016740///transferase activity+++GO:0000166///nucleotide binding+++GO:0000287///magnesium ion binding+++GO:0005515///protein binding+++GO:0004672///protein kinase activity+++GO:0004674///protein serine/threonine kinase activity+++GO:0046872///metal ion binding	GO:0006468///protein phosphorylation+++GO:0031532///actin cytoskeleton reorganization+++GO:0016477///cell migration+++GO:0035556///intracellular signal transduction+++GO:0016310///phosphorylation+++GO:0030036///actin cytoskeleton organization+++GO:0031032///actomyosin structure organization	04137///Mitophagy - animal+++04140///Autophagy - animal
29072	SETD2	mRNA	-1.33976	BGIR9606_289410+++BGIR9606_289411+++BGIR9606_289412+++BGIR9606_289413+++BGIR9606_289414+++BGIR9606_289415+++BGIR9606_289416+++BGIR9606_289417+++BGIR9606_289418+++BGIR9606_289419+++BGIR9606_289420+++BGIR9606_289421+++BGIR9606_289422+++BGIR9606_289423+++BGIR9606_289424+++BGIR9606_289425+++BGIR9606_289426+++BGIR9606_289427+++BGIR9606_289428+++BGIR9606_289429+++URS00008B9F2F+++NR_146158.1+++NM_001349…	0.71	0.85	1.41	3.2	0.78	2.305	0.000383299	GO:0005654///nucleoplasm+++GO:0005694///chromosome+++GO:0005634///nucleus	GO:0005515///protein binding+++GO:0046872///metal ion binding+++GO:0016279///protein-lysine N-methyltransferase activity+++GO:0018024///histone-lysine N-methyltransferase activity+++GO:0046975///histone methyltransferase activity (H3-K36 specific)+++GO:0043014///alpha-tubulin binding+++GO:0008168///methyltransferase activity+++GO:0016740///transferase activity	GO:0010569///regulation of double-strand break repair via homologous recombination+++GO:0048701///embryonic cranial skeleton morphogenesis+++GO:0032727///positive regulation of interferon-alpha production+++GO:0018026///peptidyl-lysine monomethylation+++GO:0048863///stem cell differentiation+++GO:0006298///mismatch repair+++GO:0034968///histone lysine methylation+++GO:0097198///histone H3-K36 tri…	00310///Lysine degradation			R04866///S-adenosyl-L-methionine:cytochrome-c-L-lysine N6-methyltransferase S-Adenosyl-L-methionine + Protein N6-methyl-L-lysine <=> S-Adenosyl-L-homocysteine + Protein N6,N6-dimethyl-L-lysine+++R03875///Protein lysine + S-Adenosyl-L-methionine <=> Protein N6-methyl-L-lysine + S-Adenosyl-L-homocysteine+++R04867///S-adenosyl-L-methionine:cytochrome-c-L-lysine N6-methyltransferase S-Adenosyl-L-meth…
54537	SHLD2	mRNA	-1.33949	BGIR9606_335297+++BGIR9606_335298+++BGIR9606_335301+++BGIR9606_335302+++BGIR9606_335303+++BGIR9606_335304+++BGIR9606_335305+++BGIR9606_335306+++BGIR9606_335307+++BGIR9606_335308+++BGIR9606_335309+++BGIR9606_335310+++BGIR9606_335321+++URS00008B9B8C+++URS00008C1B79+++URS00009BA6B1+++NM_001330112.1+++NM_019054.2+++XM_005269920.4+++XM_006717903.4+++XM_006717905.3+++XM_011539877.2+++XM_011539878.2+++X…	1.44	2.42	3.43	8.08	1.93	5.755	0.00122153	GO:0005634///nucleus+++GO:0005694///chromosome+++GO:0035861///site of double-strand break	GO:0005515///protein binding	GO:0006281///DNA repair+++GO:2001034///positive regulation of double-strand break repair via nonhomologous end joining+++GO:0045830///positive regulation of isotype switching+++GO:2000042///negative regulation of double-strand break repair via homologous recombination+++GO:0006974///cellular response to DNA damage stimulus	04137///Mitophagy - animal+++04217///Necroptosis+++01200///Carbon metabolism+++00250///Alanine, aspartate and glutamate metabolism+++04964///Proximal tubule bicarbonate reclamation+++00910///Nitrogen metabolism+++01100///Metabolic pathways+++00220///Arginine biosynthesis+++04140///Autophagy - animal+++00471///D-Glutamine and D-glutamate metabolism	H01400///Secondary hyperammonemia+++H01267///Familial hyperinsulinemic hypoglycemia (HHF)	M00740///Methylaspartate cycle	R00243///L-glutamate:NAD+ oxidoreductase (deaminating) L-Glutamate + NAD+ + H2O <=> 2-Oxoglutarate + Ammonia + NADH + H++++R00248///L-Glutamate:NADP+ oxidoreductase (deaminating) L-Glutamate + NADP+ + H2O <=> 2-Oxoglutarate + Ammonia + NADPH + H+
1859	DYRK1A	mRNA	-1.33642	BGIR9606_383275+++BGIR9606_383276+++BGIR9606_383277+++BGIR9606_383278+++BGIR9606_383279+++BGIR9606_383280+++BGIR9606_383281+++BGIR9606_383282+++URS00008B2108+++URS00008B24EE+++URS00008B2D6A+++URS00008BE9CE+++URS0000D5913D+++NM_001347721.1+++NM_001347722.1+++NM_001347723.1+++NM_001396.4+++NM_101395.2+++NM_130436.2+++NM_130438.2+++XM_005260933.5+++XM_006723976.3+++XM_006723977.3+++XM_006723978.3+++…	0.97	0.92	1.8	4	0.945	2.9	0.000893414	GO:0016607///nuclear speck+++GO:0005737///cytoplasm+++GO:1990904///ribonucleoprotein complex+++GO:0005856///cytoskeleton+++GO:0005654///nucleoplasm+++GO:0005883///neurofilament+++GO:0005874///microtubule+++GO:0005884///actin filament+++GO:0030425///dendrite+++GO:0005634///nucleus+++GO:0030424///axon	GO:0042802///identical protein binding+++GO:0003779///actin binding+++GO:0004715///non-membrane spanning protein tyrosine kinase activity+++GO:0004712///protein serine/threonine/tyrosine kinase activity+++GO:0005524///ATP binding+++GO:0004672///protein kinase activity+++GO:0048156///tau protein binding+++GO:0016740///transferase activity+++GO:0000166///nucleotide binding+++GO:0004713///protein ty…	GO:0036289///peptidyl-serine autophosphorylation+++GO:0090312///positive regulation of protein deacetylation+++GO:0018105///peptidyl-serine phosphorylation+++GO:0046777///protein autophosphorylation+++GO:0031115///negative regulation of microtubule polymerization+++GO:0043518///negative regulation of DNA damage response, signal transduction by p53 class mediator+++GO:0018108///peptidyl-tyrosine p…		H01552///Down syndrome+++H00773///Autosomal dominant mental retardation
10973	ASCC3	mRNA	-1.33607	BGIR9606_313517+++BGIR9606_313518+++BGIR9606_313519+++BGIR9606_313520+++BGIR9606_313521+++BGIR9606_313522+++BGIR9606_313523+++BGIR9606_313524+++BGIR9606_313525+++BGIR9606_313526+++BGIR9606_313527+++BGIR9606_313528+++BGIR9606_313529+++BGIR9606_313530+++URS00008B69D8+++URS00008BAADA+++URS00008BB5C6+++URS00009B60CD+++NM_001284271.1+++NM_006828.3+++NM_022091.4+++XM_011535394.3+++XM_011535395.3+++XM_0…	1.11	1.35	2.07	4.97	1.23	3.52	0.000198044	GO:0005829///cytosol+++GO:0005622///intracellular+++GO:0005634///nucleus+++GO:0005654///nucleoplasm+++GO:0016607///nuclear speck+++GO:0099053///activating signal cointegrator 1 complex+++GO:0016020///membrane	GO:0008026///ATP-dependent helicase activity+++GO:0005524///ATP binding+++GO:0000166///nucleotide binding+++GO:0043140///ATP-dependent 3'-5' DNA helicase activity+++GO:0016787///hydrolase activity+++GO:0003676///nucleic acid binding+++GO:0003723///RNA binding+++GO:0005515///protein binding+++GO:0004386///helicase activity	GO:0032508///DNA duplex unwinding+++GO:0006281///DNA repair+++GO:0008283///cell proliferation+++GO:0006307///DNA dealkylation involved in DNA repair+++GO:0006974///cellular response to DNA damage stimulus
57650	CIP2A	mRNA	-1.33494	BGIR9606_290788+++BGIR9606_290789+++BGIR9606_290790+++BGIR9606_290791+++BGIR9606_290792+++NM_020890.2+++XM_006713716.3+++XM_006713717.2+++XM_011513056.1+++XM_011513057.2	1.13	1.52	2.26	5.79	1.325	4.025	0.00086724	GO:0005737///cytoplasm+++GO:0005829///cytosol+++GO:0005886///plasma membrane+++GO:0016021///integral component of membrane+++GO:0016020///membrane	GO:0042803///protein homodimerization activity+++GO:0045296///cadherin binding+++GO:0005515///protein binding	GO:2000179///positive regulation of neural precursor cell proliferation+++GO:0007283///spermatogenesis
79666	PLEKHF2	mRNA	-1.3334	BGIR9606_324398+++BGIR9606_324399+++BGIR9606_326946+++BGIR9606_326947+++URS00008B3398+++NM_024613.3	1.28	1.6	2.89	5.64	1.44	4.265	0.0011456	GO:0016020///membrane+++GO:0005768///endosome+++GO:0031901///early endosome membrane+++GO:0030133///transport vesicle+++GO:0005783///endoplasmic reticulum	GO:0046872///metal ion binding+++GO:0035091///phosphatidylinositol binding+++GO:0005515///protein binding	GO:0015031///protein transport	04137///Mitophagy - animal+++05412///Arrhythmogenic right ventricular cardiomyopathy (ARVC)+++04140///Autophagy - animal	H00293///Arrhythmogenic right ventricular cardiomyopathy (ARVC)
1429	CRYZ	mRNA	-1.33155	BGIR9606_271283+++BGIR9606_271284+++BGIR9606_271285+++BGIR9606_271286+++BGIR9606_271287+++NM_001130042.1+++NM_001130043.1+++NM_001134759.1+++NM_001889.3+++XM_005270491.4+++XM_011540747.2+++XM_017000367.2+++XM_017000368.1	3.53	6.89	11.18	18.82	5.21	15	7.10386e-05	GO:0005737///cytoplasm+++GO:0070062///extracellular exosome+++GO:0005829///cytosol	GO:0070402///NADPH binding+++GO:0070404///NADH binding+++GO:0003960///NADPH:quinone reductase activity+++GO:0016491///oxidoreductase activity+++GO:0003723///RNA binding+++GO:0008270///zinc ion binding+++GO:0003730///mRNA 3'-UTR binding	GO:0007601///visual perception+++GO:0042178///xenobiotic catabolic process+++GO:0055114///oxidation-reduction process+++GO:0051289///protein homotetramerization
9360	PPIG	mRNA	-1.33028	BGIR9606_277677+++BGIR9606_277678+++BGIR9606_277679+++BGIR9606_277680+++BGIR9606_277681+++BGIR9606_277683+++BGIR9606_282805+++URS00008BD7A0+++URS00009C456D+++URS0000D5CE93+++NM_004792.2+++XM_005246966.2+++XM_005246967.1+++XM_017005302.2	2.22	1.78	3.16	7.97	2	5.565	0.000739763	GO:0016607///nuclear speck+++GO:0016363///nuclear matrix+++GO:0005829///cytosol+++GO:0005634///nucleus+++GO:0005654///nucleoplasm	GO:0051082///unfolded protein binding+++GO:0003755///peptidyl-prolyl cis-trans isomerase activity+++GO:0016853///isomerase activity+++GO:0003723///RNA binding+++GO:0005515///protein binding+++GO:0016018///cyclosporin A binding	GO:0008380///RNA splicing+++GO:0000413///protein peptidyl-prolyl isomerization+++GO:0042026///protein refolding+++GO:0006457///protein folding
23365	ARHGEF12	mRNA	-1.33023	BGIR9606_342290+++BGIR9606_342293+++BGIR9606_342294+++BGIR9606_342295+++BGIR9606_342296+++BGIR9606_342297+++BGIR9606_342298+++BGIR9606_342299+++BGIR9606_342300+++BGIR9606_342301+++BGIR9606_342302+++BGIR9606_342303+++BGIR9606_342304+++BGIR9606_342305+++BGIR9606_342306+++BGIR9606_342307+++BGIR9606_342308+++BGIR9606_342309+++BGIR9606_342310+++BGIR9606_342311+++BGIR9606_342312+++BGIR9606_342313+++BGI…	1.65	1.3	2.71	6.18	1.475	4.445	6.42012e-05	GO:0005829///cytosol+++GO:0016020///membrane+++GO:0005737///cytoplasm+++GO:0070062///extracellular exosome	GO:0005515///protein binding+++GO:0005089///Rho guanyl-nucleotide exchange factor activity+++GO:0005096///GTPase activator activity+++GO:0001664///G protein-coupled receptor binding+++GO:0005085///guanyl-nucleotide exchange factor activity	GO:0051056///regulation of small GTPase mediated signal transduction+++GO:0035023///regulation of Rho protein signal transduction+++GO:0043065///positive regulation of apoptotic process+++GO:0035556///intracellular signal transduction+++GO:0043547///positive regulation of GTPase activity+++GO:0007186///G protein-coupled receptor signaling pathway+++GO:0007266///Rho protein signal transduction	04611///Platelet activation+++04360///Axon guidance+++04810///Regulation of actin cytoskeleton+++05200///Pathways in cancer+++04625///C-type lectin receptor signaling pathway+++04270///Vascular smooth muscle contraction+++05205///Proteoglycans in cancer+++05163///Human cytomegalovirus infection+++05152///Tuberculosis
51574	LARP7	mRNA	-1.32908	BGIR9606_295279+++BGIR9606_295280+++BGIR9606_295281+++BGIR9606_295282+++BGIR9606_295283+++BGIR9606_295284+++BGIR9606_295285+++BGIR9606_295286+++BGIR9606_295287+++BGIR9606_295288+++BGIR9606_295289+++BGIR9606_295290+++URS00008B85F5+++NR_049768.1+++NM_001267039.1+++NM_015454.2+++NM_016648.3+++XM_024454080.1+++XM_024454081.1+++XM_024454082.1+++XM_024454083.1+++XM_024454084.1+++XM_024454085.1+++XM_024…	1.83	4.91	7.78	11.51	3.37	9.645	0.000942156	GO:1990904///ribonucleoprotein complex+++GO:0005654///nucleoplasm+++GO:0005634///nucleus+++GO:0005829///cytosol	GO:0003723///RNA binding+++GO:0005515///protein binding+++GO:0003676///nucleic acid binding	GO:0006396///RNA processing
4781	NFIB	mRNA	-1.32784	BGIR9606_328229+++BGIR9606_328230+++BGIR9606_328231+++BGIR9606_328232+++BGIR9606_328233+++BGIR9606_328234+++BGIR9606_328235+++BGIR9606_328236+++BGIR9606_328237+++BGIR9606_328238+++BGIR9606_328239+++BGIR9606_328240+++BGIR9606_328241+++BGIR9606_328242+++BGIR9606_328243+++BGIR9606_328244+++BGIR9606_328245+++BGIR9606_328246+++BGIR9606_328247+++BGIR9606_328248+++BGIR9606_328249+++BGIR9606_328250+++BGI…	0.7	0.68	1.33	2.76	0.69	2.045	0.000399474	GO:0001650///fibrillar center+++GO:0005634///nucleus+++GO:0044300///cerebellar mossy fiber	GO:0005515///protein binding+++GO:0003700///DNA-binding transcription factor activity+++GO:0001228///DNA-binding transcription activator activity, RNA polymerase II-specific+++GO:0003714///transcription corepressor activity+++GO:0000978///RNA polymerase II proximal promoter sequence-specific DNA binding+++GO:0000981///DNA-binding transcription factor activity, RNA polymerase II-specific+++GO:0003…	GO:0043392///negative regulation of DNA binding+++GO:0002062///chondrocyte differentiation+++GO:0061141///lung ciliated cell differentiation+++GO:1902894///negative regulation of pri-miRNA transcription by RNA polymerase II+++GO:0060662///salivary gland cavitation+++GO:0006355///regulation of transcription, DNA-templated+++GO:0060486///Clara cell differentiation+++GO:0060509///type I pneumocyte d…	04137///Mitophagy - animal+++04140///Autophagy - animal
7572	ZNF24	mRNA	-1.32735	BGIR9606_374506+++NM_001308123.1+++NM_006965.3+++XM_005258341.4	1.3	1.66	1.73	4.97	1.48	3.35	0.00149324	GO:0005634///nucleus	GO:0003677///DNA binding+++GO:0003700///DNA-binding transcription factor activity+++GO:0001228///DNA-binding transcription activator activity, RNA polymerase II-specific+++GO:0043565///sequence-specific DNA binding+++GO:0000981///DNA-binding transcription factor activity, RNA polymerase II-specific+++GO:0003676///nucleic acid binding+++GO:0046872///metal ion binding+++GO:0008270///zinc ion bindin…	GO:0045892///negative regulation of transcription, DNA-templated+++GO:0042552///myelination+++GO:0045944///positive regulation of transcription by RNA polymerase II+++GO:0006355///regulation of transcription, DNA-templated
57122	NUP107	mRNA	-1.32438	BGIR9606_347418+++BGIR9606_347419+++BGIR9606_347420+++BGIR9606_347421+++BGIR9606_347422+++BGIR9606_347423+++BGIR9606_347424+++BGIR9606_347425+++BGIR9606_347437+++NM_001330192.1+++NM_020401.3+++XM_005269037.4	2.85	2.56	4.1	12.33	2.705	8.215	0.000653753	GO:0005635///nuclear envelope+++GO:0005694///chromosome+++GO:0000775///chromosome, centromeric region+++GO:0005634///nucleus+++GO:0031080///nuclear pore outer ring+++GO:0005643///nuclear pore+++GO:0000776///kinetochore+++GO:0034399///nuclear periphery+++GO:0016020///membrane+++GO:0005829///cytosol+++GO:0000777///condensed chromosome kinetochore+++GO:0031965///nuclear membrane	GO:0005515///protein binding+++GO:0017056///structural constituent of nuclear pore	GO:0015031///protein transport+++GO:0016032///viral process+++GO:0006606///protein import into nucleus+++GO:0051028///mRNA transport+++GO:0000973///posttranscriptional tethering of RNA polymerase II gene DNA at nuclear periphery+++GO:0051292///nuclear pore complex assembly+++GO:0006913///nucleocytoplasmic transport+++GO:0006406///mRNA export from nucleus+++GO:0008585///female gonad development	03013///RNA transport	H01657///Nephrotic syndrome	M00427///Nuclear pore complex
55068	ENOX1	mRNA	-1.32423	BGIR9606_352872+++BGIR9606_352873+++BGIR9606_354582+++BGIR9606_354583+++BGIR9606_354584+++URS000054DE25+++URS00008B2551+++URS00008B4CDB+++URS00008B4FF0+++URS00008B7370+++URS00008B7F83+++URS00008B9C93+++URS00008BA837+++NR_145132.1+++NM_001127615.2+++NM_001242863.2+++NM_001347963.1+++NM_001347964.1+++NM_001347965.1+++NM_001347966.1+++NM_001347967.1+++NM_001347968.1+++NM_001347969.1+++NM_001347970.1…	1.45	1.93	2.48	7.62	1.69	5.05	0.00286005	GO:0005576///extracellular region+++GO:0005615///extracellular space+++GO:0016020///membrane+++GO:0009897///external side of plasma membrane+++GO:0005886///plasma membrane	GO:0016491///oxidoreductase activity+++GO:0003723///RNA binding+++GO:0005515///protein binding+++GO:0003676///nucleic acid binding	GO:0048511///rhythmic process+++GO:0055114///oxidation-reduction process+++GO:0007624///ultradian rhythm	04140///Autophagy - animal+++04137///Mitophagy - animal
79665	DHX40	mRNA	-1.32319	BGIR9606_369569+++BGIR9606_369570+++BGIR9606_369571+++BGIR9606_369572+++BGIR9606_372063+++URS00009B57B4+++NM_001166301.1+++NM_024612.4+++XM_006722083.3+++XM_011525253.3+++XM_011525254.2+++XM_017025080.2+++XM_017025081.1+++XM_017025082.1+++XM_017025083.1	1.66	1.63	3.06	6.9	1.645	4.98	0.000701827	GO:0016020///membrane+++GO:0070062///extracellular exosome+++GO:0016021///integral component of membrane+++GO:0005681///spliceosomal complex+++GO:0005829///cytosol+++GO:0005737///cytoplasm	GO:0016787///hydrolase activity+++GO:0004386///helicase activity+++GO:0005524///ATP binding+++GO:0034459///ATP-dependent 3'-5' RNA helicase activity+++GO:0003723///RNA binding+++GO:0003676///nucleic acid binding+++GO:0000166///nucleotide binding	GO:0000398///mRNA splicing, via spliceosome	04137///Mitophagy - animal+++04140///Autophagy - animal
140890	SREK1	mRNA	-1.32297	BGIR9606_301872+++BGIR9606_301873+++BGIR9606_301874+++BGIR9606_301875+++BGIR9606_301876+++BGIR9606_301877+++BGIR9606_301878+++BGIR9606_301879+++BGIR9606_301880+++BGIR9606_301881+++BGIR9606_301882+++BGIR9606_301883+++BGIR9606_301884+++BGIR9606_301885+++BGIR9606_301886+++BGIR9606_305715+++URS00002E6CD3+++URS00009B8479+++NM_001077199.2+++NM_001270492.1+++NM_001323527.1+++NM_001323529.1+++NM_00132353…	0.88	1.12	1.72	4.95	1	3.335	0.000605679	GO:0005634///nucleus+++GO:0005654///nucleoplasm+++GO:0016607///nuclear speck+++GO:0005681///spliceosomal complex	GO:0005515///protein binding+++GO:0003723///RNA binding+++GO:0003676///nucleic acid binding	GO:0000381///regulation of alternative mRNA splicing, via spliceosome+++GO:0006397///mRNA processing+++GO:0008380///RNA splicing
26054	SENP6	mRNA	-1.32269	BGIR9606_310027+++BGIR9606_310028+++BGIR9606_310029+++BGIR9606_310030+++BGIR9606_310031+++BGIR9606_310032+++BGIR9606_310033+++BGIR9606_310034+++BGIR9606_310035+++BGIR9606_310036+++BGIR9606_310037+++BGIR9606_310038+++BGIR9606_310039+++BGIR9606_310040+++BGIR9606_310041+++BGIR9606_310042+++BGIR9606_310043+++BGIR9606_310044+++BGIR9606_310046+++BGIR9606_313105+++BGIR9606_313106+++BGIR9606_313107+++URS…	1.42	2.05	2.96	7.4	1.735	5.18	0.000399116	GO:0005737///cytoplasm+++GO:0005634///nucleus+++GO:0005654///nucleoplasm+++GO:0005829///cytosol	GO:0070139///SUMO-specific endopeptidase activity+++GO:0008234///cysteine-type peptidase activity+++GO:0005515///protein binding+++GO:0008233///peptidase activity+++GO:0016787///hydrolase activity	GO:0016926///protein desumoylation+++GO:0016925///protein sumoylation+++GO:0006508///proteolysis+++GO:0090234///regulation of kinetochore assembly+++GO:0070646///protein modification by small protein removal+++GO:0090169///regulation of spindle assembly
55031	USP47	mRNA	-1.32111	BGIR9606_339772+++BGIR9606_339773+++BGIR9606_339774+++BGIR9606_339775+++BGIR9606_339776+++BGIR9606_339777+++BGIR9606_339778+++BGIR9606_339779+++BGIR9606_339780+++BGIR9606_339781+++URS00008B784B+++URS00008BDBE9+++NM_001282659.1+++NM_001330208.1+++NM_017944.3+++XM_011520196.1+++XM_017017953.1+++XM_017017954.1	0.6	0.5	0.93	2.36	0.55	1.645	0.00270461	GO:0016592///mediator complex+++GO:0005654///nucleoplasm+++GO:0019005///SCF ubiquitin ligase complex+++GO:0005829///cytosol+++GO:0005737///cytoplasm+++GO:0005634///nucleus	GO:0003712///transcription coregulator activity+++GO:0016787///hydrolase activity+++GO:0036459///thiol-dependent ubiquitinyl hydrolase activity+++GO:0004197///cysteine-type endopeptidase activity+++GO:0008233///peptidase activity+++GO:0071987///WD40-repeat domain binding+++GO:0101005///ubiquitinyl hydrolase activity+++GO:0004843///thiol-dependent ubiquitin-specific protease activity+++GO:0005515/…	GO:0090263///positive regulation of canonical Wnt signaling pathway+++GO:0031647///regulation of protein stability+++GO:0006508///proteolysis+++GO:0034644///cellular response to UV+++GO:0006511///ubiquitin-dependent protein catabolic process+++GO:0043154///negative regulation of cysteine-type endopeptidase activity involved in apoptotic process+++GO:0006974///cellular response to DNA damage stimu…
[truncated: 502 more rows]

## Sheet: M3 KO uP
Gene ID	Gene Symbol	Type	log2 (RKOKOM3 / RKOWT)	Transcripts ID	RKOKOM3A Expression	RKOKOM3B Expression	RKOWTA Expression	RKOWTB Expression	RKOKOM3 Expression	RKOWT Expression	Pvalue(RKOKOM3 / RKOWT)	GO_C Desc	GO_F Desc	GO_P Desc	KEGG Pathway Desc	KEGG Disease Desc	KEGG Module Desc	KEGG Reaction Desc
100526740	'ATP5MF-PTCD1'	mRNA	6.47952	BGIR9606_321133+++BGIR9606_321136+++BGIR9606_321138+++NM_001198879.1	0.15	0.16	0	0	0.155	0	0.00118248	GO:0005759///mitochondrial matrix	GO:0000049///tRNA binding	GO:0042780///tRNA 3'-end processing
[truncated: 96 more rows]

## Sheet: M3 KO DOwn
Gene ID	Gene Symbol	Type	log2 (RKOKOM3 / RKOWT)	Transcripts ID	RKOKOM3A Expression	RKOKOM3B Expression	RKOWTA Expression	RKOWTB Expression	RKOKOM3 Expression	RKOWT Expression	Pvalue(RKOKOM3 / RKOWT)	GO_C Desc	GO_F Desc	GO_P Desc	KEGG Pathway Desc	KEGG Disease Desc	KEGG Module Desc	KEGG Reaction Desc
[truncated: 752 more rows]
