# Supplementary material for: N6-methyladenosine facilitates mitochondrial fusion of colorectal cancer cells via induction of GSH synthesis and stabilization of OPA1 mRNA
Source: Natl Sci Rev. 2024 Jan 29;11(3):nwae039. doi: 10.1093/nsr/nwae039 (PMC10977914; doi:10.1093/nsr/nwae039)
Supplement: nwae039_Supplemental_Files [file nwae039_supplemental_files.zip › Tables/Table S4 glutathione metabolism genes.xlsx]

## Sheet: Sheet1
		KEGG_GLUTATHIONE_METABOLISM
		> Glutathione metabolism
		ANPEP
		G6PD
		GCLC
		GCLM
		GGCT
		GGT1
		GGT5
		GGT6
		GGT7
		GPX1
		GPX2
		GPX3
		GPX4
		GPX5
		GPX6
		GPX7
		GSR
		GSS
		GSTA1
		GSTA2
		GSTA3
		GSTA4
		GSTA5
		GSTK1
		GSTM1
		GSTM2
		GSTM3
		GSTM4
		GSTM5
		GSTO1
		GSTO2
		GSTP1
		GSTT1
		GSTT2
		GSTZ1
		IDH1
		IDH2
		LAP3
		MGST1
		MGST2
		MGST3
		ODC1
		OPLAH
		PGD
		RRM1
		RRM2
		RRM2B
		SMS
		SRM
		TXNDC12
